# Supplementary material for: Severe COVID-19 patients exhibit elevated levels of autoantibodies targeting cardiolipin and platelet glycoprotein with age: a systems biology approach
Source: NPJ Aging. 2023 Aug 24;9(1):21. doi: 10.1038/s41514-023-00118-0 (PMC10449916; doi:10.1038/s41514-023-00118-0)
Supplement: Supplementary file 1 — Supplementary Tables [file 41514_2023_118_MOESM1_ESM.xlsx]

## Sheet: README
Supplementary Material Tables 0-13
Supplementary Table 0	Demographic and clinical data
Supplementary Table 1	Raw data of study cohort
Supplementary Table 2	Descriptive results for healthy control and COVID-19 groups divided in different age categories
Supplementary Table 3	Sample size calculation result
Supplementary Table 4	Estimate and p values from Linear regression analysis for all variabels present in the study
Supplementary Table 5	Statistical results from Kruskal Wallis and Dunn test comparing the different age categories among study group
Supplementary Table 6	Eigenvalue for sixteen dimensions from principal component analysis (PCA)
Supplementary Table 7	Contribuition of the sixteen autoantibodies to the differents dimensions of the PCA
Supplementary Table 8	Confunsion matrix for the test and training samples of Random Forest model
Supplementary Table 9	Input for linear discriminant analysis (LDA) to calculate ROC curve and threshold value for autoantibody significance in elderly healthy controls and severe COVID-19 group
Supplementary Table 10	Categorical values of autoantibodies according threshold values cutoffs. Autoantibodie with threshold values ≥ Cutoff represent category 1, autoantibodies with threshold values< Cutoff represent category 0
Supplementary Table 11	Data frame to input in Odds ratio calculation
Supplementary Table 12	Scaled data of age, Cardiolipin, and Platelet Gycoprotein for Healthy controls (Group 0) and Severe COVID-19 group (Group 1) used as input for SVM analysis
Supplementary Table 13	Summary of support vector machine analysis for the test model

## Sheet: Table 0
Supplementary Table 0: Demographic and clinical data
ID	Group	Gender	Age	Age category	Patient origin	Diarrhea	Vomiting	Stomach.pain	Fever	Cough	Muscleach	Anosmia	Dysgeusia	Headache	Sample Collection
HC1	Healthy Control	Man	57	≥ 50	United States	No	No	No	No	No	No	No	No	No
HC2	Healthy Control	Man	63	≥ 50	United States	No	No	No	No	No	No	No	No	No
HC3	Healthy Control	Woman	43	< 50	United States	No	No	No	No	No	No	No	No	No
HC4	Healthy Control	Woman	46	< 50	United States	No	No	No	No	No	No	No	No	No
HC5	Healthy Control	Woman	26	< 50	United States	No	No	No	No	No	No	No	No	No
HC6	Healthy Control	Woman	44	< 50	United States	No	No	No	No	No	No	No	No	No
HC7	Healthy Control	Woman	65	≥ 50	United States	No	No	No	No	No	Yes	No	No	No
HC8	Healthy Control	Man	26	< 50	United States	No	No	No	No	No	No	No	No	Yes
HC9	Healthy Control	Woman	33	< 50	United States	No	No	Yes	No	No	No	No	No	No
HC10	Healthy Control	Woman	54	≥ 50	United States	No	No	No	No	No	No	No	No	Yes
HC11	Healthy Control	Man	46	< 50	United States	No	No	No	No	No	No	No	No	No
HC12	Healthy Control	Man	45	< 50	United States	No	No	No	No	Yes	Yes	No	No	Yes
HC13	Healthy Control	Woman	71	≥ 50	United States	No	No	No	No	No	No	No	No	Yes
HC14	Healthy Control	Man	32	< 50	United States	No	No	No	No	Yes	No	No	No	No
HC15	Healthy Control	Woman	33	< 50	United States	Yes	No	No	No	No	No	No	No	No
HC16	Healthy Control	Woman	24	< 50	United States	No	No	No	No	Yes	No	Yes	No	No
HC17	Healthy Control	Woman	23	< 50	United States	No	No	No	No	No	No	No	No	No
HC18	Healthy Control	Woman	65	≥ 50	United States	No	No	No	No	No	No	No	No	No
HC19	Healthy Control	Man	50	≥ 50	United States	No	No	No	No	No	No	No	No	No
HC20	Healthy Control	Man	19	< 50	United States	No	No	No	No	No	No	No	No	No
HC21	Healthy Control	Woman	31	< 50	United States	No	No	No	No	No	No	No	No	No
HC22	Healthy Control	Man	69	≥ 50	United States	No	No	No	No	No	No	No	No	Yes
HC23	Healthy Control	Man	47	< 50	United States	No	No	No	No	Yes	No	No	No	No
HC24	Healthy Control	Woman	44	< 50	United States	No	No	No	No	No	No	No	No	Yes
HC25	Healthy Control	Man	39	< 50	United States	No	No	No	No	No	No	No	No	No
HC26	Healthy Control	Woman	39	< 50	United States	No	No	No	No	No	No	No	No	Yes
HC27	Healthy Control	Man	25	< 50	United States	No	No	No	No	No	No	No	No	No
HC28	Healthy Control	Woman	29	< 50	United States	No	No	No	No	No	No	No	No	No
HC29	Healthy Control	Man	70	≥ 50	United States	No	No	No	No	No	No	No	No	No
HC30	Healthy Control	Man	39	< 50	United States	No	No	No	No	No	No	No	No	Yes
HC31	Healthy Control	Man	42	< 50	United States	No	No	No	No	No	No	No	No	No
HC32	Healthy Control	Woman	21	< 50	United States	No	No	No	No	No	No	No	No	No
HC33	Healthy Control	Woman	24	< 50	United States	No	No	No	No	No	No	No	No	No
HC34	Healthy Control	Man	24	< 50	United States	No	No	No	No	No	No	No	No	No
HC35	Healthy Control	Woman	57	≥ 50	United States	No	No	No	No	No	No	No	No	No
HC36	Healthy Control	Woman	56	≥ 50	United States	No	No	No	No	Yes	No	No	No	Yes
HC37	Healthy Control	Woman	28	< 50	United States	Yes	No	No	No	No	Yes	No	No	Yes
HC38	Healthy Control	Man	37	< 50	United States	No	No	No	No	No	No	No	No	No
HC39	Healthy Control	Woman	26	< 50	United States	No	No	No	No	No	No	No	No	No
HC40	Healthy Control	Woman	67	≥ 50	United States	No	No	No	No	No	No	No	No	No
HC41	Healthy Control	Woman	41	< 50	United States	No	No	No	No	No	No	No	No	No
HC42	Healthy Control	Man	33	< 50	United States	No	No	No	No	No	Yes	No	No	Yes
HC43	Healthy Control	Man	65	≥ 50	United States	No	No	No	No	No	No	No	No	No
HC44	Healthy Control	Woman	49	< 50	United States	No	No	No	No	No	No	No	No	No
HC45	Healthy Control	Man	27	< 50	United States	No	No	No	No	No	No	No	No	No
HC46	Healthy Control	Woman	41	< 50	United States	No	No	No	No	No	No	No	No	No
HC47	Healthy Control	Woman	23	< 50	United States	No	No	No	No	No	No	No	No	No
HC48	Healthy Control	Woman	39	< 50	United States	No	No	No	No	No	No	No	No	No
HC49	Healthy Control	Woman	62	≥ 50	United States	No	No	No	No	Yes	No	No	Yes	No
HC50	Healthy Control	Woman	22	< 50	United States	No	No	No	No	No	No	No	No	No
HC51	Healthy Control	Woman	72	≥ 50	United States	Yes	No	No	No	No	No	No	No	No
HC52	Healthy Control	Woman	18	< 50	United States	No	No	No	No	No	No	No	No	No
HC53	Healthy Control	Woman	39	< 50	United States	No	No	No	No	Yes	No	No	No	No
HC54	Healthy Control	Woman	19	< 50	United States	No	No	No	No	No	No	No	No	No
HC55	Healthy Control	Woman	24	< 50	United States	No	No	No	No	No	No	No	No	No
HC56	Healthy Control	Woman	31	< 50	United States	No	No	No	No	No	No	No	No	No
HC57	Healthy Control	Woman	47	< 50	United States	No	No	No	No	No	No	No	No	No
HC58	Healthy Control	Man	43	< 50	United States	No	No	No	No	No	No	No	No	No
HC59	Healthy Control	Man	27	< 50	United States	No	No	No	No	No	No	No	No	No
HC60	Healthy Control	Woman	60	≥ 50	United States	No	No	No	No	No	No	No	No	No
HC61	Healthy Control	Woman	28	< 50	United States	No	No	Yes	No	No	No	No	No	Yes
HC62	Healthy Control	Woman	39	< 50	United States	No	No	No	No	No	No	No	No	No
HC63	Healthy Control	Man	31	< 50	United States	No	No	Yes	No	No	No	No	No	Yes
HC64	Healthy Control	Woman	31	< 50	United States	No	No	No	No	No	No	No	No	No
HC65	Healthy Control	Woman	63	≥ 50	United States	No	No	No	No	Yes	No	No	No	No
HC66	Healthy Control	Man	36	< 50	United States	Yes	No	No	No	No	No	No	No	Yes
HC67	Healthy Control	Woman	26	< 50	United States	No	No	No	No	No	No	No	No	No
HC68	Healthy Control	Woman	32	< 50	United States	No	No	No	No	No	No	No	No	No
HC69	Healthy Control	Woman	20	< 50	United States	Yes	No	Yes	No	No	No	No	No	Yes
HC70	Healthy Control	Woman	45	< 50	United States	No	No	No	No	No	No	No	No	No
HC71	Healthy Control	Woman	31	< 50	United States	No	No	No	No	No	No	No	No	Yes
HC72	Healthy Control	Man	35	< 50	United States	No	No	No	No	No	No	No	No	No
HC73	Healthy Control	Woman	48	< 50	United States	No	No	Yes	No	Yes	Yes	No	No	Yes
COVID-19_1	Mild	Woman	60	≥ 50	United States	Yes	No	No	No	No	No	Yes	Yes	No	64
COVID-19_2	Mild	Woman	48	< 50	United States	No	No	No	No	Yes	Yes	Yes	Yes	Yes	53
COVID-19_3	Mild	Man	23	< 50	United States	Yes	No	No	No	Yes	Yes	Yes	Yes	No	65
COVID-19_4	Mild	Man	24	< 50	United States	No	No	No	No	No	Yes	Yes	Yes	Yes	63
COVID-19_5	Mild	Woman	21	< 50	United States	No	No	No	No	No	No	Yes	No	No	61
COVID-19_6	Mild	Woman	32	< 50	United States	No	No	Yes	No	Yes	Yes	No	No	No	62
COVID-19_7	Mild	Woman	70	≥ 50	United States	No	No	No	No	Yes	Yes	Yes	Yes	Yes	82
COVID-19_8	Mild	Woman	39	< 50	United States	No	No	No	No	No	No	Yes	Yes	No	55
COVID-19_9	Mild	Woman	31	< 50	United States	No	No	No	No	No	No	Yes	Yes	Yes	51
COVID-19_10	Mild	Man	33	< 50	United States	No	No	Yes	No	No	Yes	Yes	No	No	56
COVID-19_11	Mild	Woman	73	≥ 50	United States	No	No	No	No	No	Yes	Yes	Yes	No	58
COVID-19_12	Mild	Woman	33	< 50	United States	No	No	No	No	No	No	Yes	No	No	66
COVID-19_13	Mild	Woman	22	< 50	United States	Yes	No	No	No	No	No	Yes	No	No	54
COVID-19_14	Mild	Man	34	< 50	United States	No	No	No	No	No	No	No	No	Yes	47
COVID-19_15	Mild	Man	27	< 50	United States	No	No	No	No	Yes	Yes	Yes	Yes	Yes	54
COVID-19_16	Mild	Man	47	< 50	United States	No	No	No	No	No	No	Yes	Yes	No	41
COVID-19_17	Mild	Woman	31	< 50	United States	No	No	No	No	No	Yes	No	No	Yes	59
COVID-19_18	Mild	Woman	21	< 50	United States	No	No	No	No	No	No	Yes	Yes	No	61
COVID-19_19	Mild	Woman	18	< 50	United States	Yes	No	Yes	No	Yes	No	Yes	Yes	Yes	49
COVID-19_20	Mild	Woman	49	< 50	United States	No	No	No	No	No	No	Yes	No	No	58
COVID-19_21	Mild	Woman	21	< 50	United States	No	No	No	No	Yes	No	Yes	Yes	No	50
COVID-19_22	Mild	Woman	22	< 50	United States	No	No	No	No	No	No	Yes	No	No	42
COVID-19_23	Mild	Woman	19	< 50	United States	No	No	No	No	No	Yes	Yes	No	Yes	70
COVID-19_24	Mild	Woman	44	< 50	United States	No	No	No	No	No	No	Yes	Yes	No	60
COVID-19_25	Mild	Man	25	< 50	United States	Yes	No	No	No	Yes	No	Yes	Yes	Yes	52
COVID-19_26	Mild	Woman	66	≥ 50	United States	No	No	No	No	Yes	Yes	Yes	No	Yes	59
COVID-19_27	Mild	Woman	24	< 50	United States	No	No	No	No	No	Yes	Yes	Yes	Yes	45
COVID-19_28	Mild	Man	31	< 50	United States	No	No	No	No	Yes	Yes	Yes	Yes	No	31
COVID-19_29	Mild	Man	36	< 50	United States	No	No	No	No	Yes	Yes	Yes	Yes	Yes	56
COVID-19_30	Mild	Woman	34	< 50	United States	No	No	No	No	Yes	Yes	Yes	Yes	Yes	67
COVID-19_31	Mild	Woman	18	< 50	United States	No	No	No	No	No	No	Yes	Yes	Yes	55
COVID-19_32	Mild	Man	33	< 50	United States	No	No	No	No	Yes	Yes	Yes	Yes	Yes	62
COVID-19_33	Mild	Man	42	< 50	United States	No	No	Yes	No	No	No	No	Yes	Yes	45
COVID-19_34	Mild	Woman	25	< 50	United States	No	No	No	No	Yes	No	No	No	No	34
COVID-19_35	Mild	Woman	19	< 50	United States	No	No	No	No	Yes	No	Yes	No	No	61
COVID-19_36	Mild	Man	23	< 50	United States	No	No	No	No	Yes	Yes	Yes	Yes	Yes	55
COVID-19_37	Mild	Man	37	< 50	United States	Yes	No	No	No	Yes	Yes	Yes	Yes	Yes	66
COVID-19_38	Mild	Man	43	< 50	United States	No	No	No	No	Yes	Yes	Yes	Yes	Yes	56
COVID-19_39	Mild	Woman	26	< 50	United States	No	No	No	No	Yes	Yes	Yes	Yes	No	64
COVID-19_40	Mild	Woman	37	< 50	United States	No	Yes	No	No	No	Yes	No	No	Yes	66
COVID-19_41	Mild	Man	38	< 50	United States	No	No	No	No	Yes	Yes	No	No	No	53
COVID-19_42	Mild	Woman	44	< 50	United States	No	No	No	No	No	Yes	Yes	Yes	Yes	67
COVID-19_43	Mild	Man	46	< 50	United States	No	No	No	No	Yes	Yes	No	No	No	56
COVID-19_44	Mild	Woman	24	< 50	United States	No	No	No	No	No	No	Yes	Yes	Yes	71
COVID-19_45	Mild	Woman	22	< 50	United States	No	No	No	No	No	No	Yes	Yes	No	61
COVID-19_46	Mild	Man	41	< 50	United States	Yes	No	No	No	No	Yes	Yes	Yes	Yes	56
COVID-19_47	Mild	Man	39	< 50	United States	No	No	No	No	Yes	No	Yes	Yes	Yes	64
COVID-19_48	Mild	Woman	36	< 50	United States	No	No	No	No	Yes	Yes	No	No	Yes	32
COVID-19_49	Mild	Man	47	< 50	United States	No	No	No	No	No	No	Yes	Yes	Yes	56
COVID-19_50	Mild	Man	25	< 50	United States	No	No	No	No	No	No	Yes	Yes	Yes	59
COVID-19_51	Mild	Man	23	< 50	United States	No	No	No	No	No	No	Yes	No	No	55
COVID-19_52	Mild	Woman	38	< 50	United States	No	No	No	No	Yes	Yes	No	No	Yes	52
COVID-19_53	Mild	Woman	20	< 50	United States	No	No	No	No	Yes	Yes	Yes	Yes	Yes	69
COVID-19_54	Mild	Man	21	< 50	United States	No	No	No	No	No	Yes	Yes	Yes	Yes	46
COVID-19_55	Mild	Woman	29	< 50	United States	No	No	No	No	No	Yes	No	No	Yes	56
COVID-19_56	Mild	Woman	31	< 50	United States	Yes	No	Yes	No	Yes	Yes	No	No	Yes	68
COVID-19_57	Mild	Woman	28	< 50	United States	No	No	No	No	No	No	Yes	No	Yes	31
COVID-19_58	Mild	Woman	26	< 50	United States	No	No	No	No	Yes	Yes	Yes	Yes	Yes	66
COVID-19_59	Mild	Woman	35	< 50	United States	No	No	No	No	No	No	No	No	No	62
COVID-19_60	Mild	Man	52	≥ 50	United States	No	No	No	No	Yes	No	No	No	No	57
COVID-19_61	Mild	Woman	18	< 50	United States	No	No	No	No	No	Yes	Yes	Yes	No	53
COVID-19_62	Mild	Woman	24	< 50	United States	No	No	No	No	No	Yes	Yes	Yes	Yes	68
COVID-19_63	Mild	Man	25	< 50	United States	No	No	No	No	Yes	Yes	No	No	Yes	57
COVID-19_64	Mild	Woman	19	< 50	United States	No	No	No	No	No	No	Yes	Yes	Yes	65
COVID-19_65	Mild	Man	27	< 50	United States	No	No	No	No	Yes	No	No	No	Yes	60
COVID-19_66	Mild	Man	26	< 50	United States	Yes	No	No	No	Yes	Yes	Yes	Yes	Yes	54
COVID-19_67	Mild	Man	27	< 50	United States	No	No	No	No	No	No	Yes	No	No	51
COVID-19_68	Mild	Woman	33	< 50	United States	No	No	No	No	Yes	No	Yes	Yes	Yes	58
COVID-19_69	Mild	Man	31	< 50	United States	No	No	No	No	No	No	No	No	Yes	53
COVID-19_70	Mild	Woman	18	< 50	United States	Yes	No	No	No	Yes	No	Yes	Yes	Yes	60
COVID-19_71	Mild	Woman	24	< 50	United States	No	No	No	Yes	Yes	Yes	No	No	Yes	43
COVID-19_72	Moderate	Woman	71	≥ 50	United States	Yes	No	No	Yes	Yes	Yes	Yes	Yes	Yes	65
COVID-19_73	Moderate	Woman	47	< 50	United States	No	No	No	Yes	Yes	Yes	No	Yes	Yes	52
COVID-19_74	Moderate	Woman	49	< 50	United States	No	No	No	Yes	Yes	Yes	No	No	Yes	72
COVID-19_75	Moderate	Woman	48	< 50	United States	No	No	No	Yes	Yes	Yes	Yes	Yes	No	61
COVID-19_76	Moderate	Woman	70	≥ 50	United States	No	No	No	Yes	Yes	Yes	Yes	No	No	65
COVID-19_77	Moderate	Man	63	≥ 50	United States	Yes	No	No	Yes	Yes	Yes	Yes	Yes	Yes	63
COVID-19_78	Moderate	Woman	45	< 50	United States	No	No	No	Yes	Yes	Yes	Yes	Yes	Yes	50
COVID-19_79	Moderate	Man	45	< 50	United States	No	Yes	No	Yes	Yes	Yes	No	No	No	55
COVID-19_80	Moderate	Man	45	< 50	United States	No	No	Yes	Yes	No	Yes	No	No	Yes	57
COVID-19_81	Moderate	Man	67	≥ 50	United States	No	No	Yes	Yes	No	Yes	Yes	No	No	65
COVID-19_82	Moderate	Man	43	< 50	United States	No	Yes	Yes	Yes	Yes	Yes	Yes	Yes	No	74
COVID-19_83	Moderate	Man	50	≥ 50	United States	No	No	No	Yes	No	Yes	No	No	No	66
COVID-19_84	Moderate	Woman	69	≥ 50	United States	Yes	No	No	Yes	Yes	Yes	No	No	No	58
COVID-19_85	Moderate	Woman	65	≥ 50	United States	Yes	Yes	No	Yes	Yes	Yes	Yes	Yes	Yes	56
COVID-19_86	Moderate	Woman	54	≥ 50	United States	Yes	No	Yes	Yes	No	Yes	Yes	Yes	Yes	51
COVID-19_87	Moderate	Woman	41	< 50	United States	No	Yes	No	Yes	Yes	Yes	Yes	Yes	Yes	65
COVID-19_88	Moderate	Woman	65	≥ 50	United States	No	No	No	Yes	No	Yes	Yes	Yes	Yes	53
COVID-19_89	Moderate	Woman	57	≥ 50	United States	Yes	No	No	Yes	Yes	Yes	Yes	Yes	Yes	52
COVID-19_90	Moderate	Woman	31	< 50	United States	No	No	No	Yes	Yes	Yes	No	No	Yes	31
COVID-19_91	Moderate	Woman	64	≥ 50	United States	No	Yes	No	Yes	Yes	Yes	No	No	No	56
COVID-19_92	Moderate	Woman	51	≥ 50	United States	No	No	No	Yes	Yes	No	No	No	Yes	60
COVID-19_93	Moderate	Woman	68	≥ 50	United States	Yes	Yes	Yes	Yes	Yes	Yes	No	Yes	Yes	63
COVID-19_94	Moderate	Woman	41	< 50	United States	No	No	No	Yes	Yes	No	No	Yes	No	59
COVID-19_95	Moderate	Woman	49	< 50	United States	No	No	No	Yes	Yes	No	Yes	No	No	55
COVID-19_96	Moderate	Woman	41	< 50	United States	No	No	No	Yes	Yes	Yes	Yes	Yes	Yes	64
COVID-19_97	Moderate	Man	44	< 50	United States	No	No	No	Yes	Yes	Yes	Yes	Yes	Yes	53
COVID-19_98	Moderate	Woman	35	< 50	United States	Yes	No	No	Yes	Yes	Yes	No	No	Yes	76
COVID-19_99	Moderate	Woman	38	< 50	United States	Yes	No	No	Yes	Yes	No	No	No	Yes	73
COVID-19_100	Moderate	Woman	31	< 50	United States	Yes	No	No	Yes	Yes	Yes	No	No	No	58
COVID-19_101	Moderate	Man	45	< 50	United States	Yes	No	Yes	Yes	Yes	Yes	Yes	Yes	Yes	62
COVID-19_102	Moderate	Woman	56	≥ 50	United States	No	No	No	Yes	Yes	No	No	Yes	No	57
COVID-19_103	Moderate	Man	67	≥ 50	United States	Yes	No	No	Yes	Yes	Yes	Yes	Yes	No	61
COVID-19_104	Moderate	Man	30	< 50	United States	Yes	No	Yes	Yes	Yes	Yes	Yes	Yes	Yes	74
COVID-19_105	Moderate	Man	57	≥ 50	United States	Yes	No	Yes	Yes	No	Yes	Yes	Yes	Yes	59
COVID-19_106	Moderate	Woman	37	< 50	United States	Yes	No	No	Yes	Yes	Yes	Yes	Yes	No	65
COVID-19_107	Moderate	Woman	32	< 50	United States	Yes	No	No	Yes	Yes	Yes	Yes	No	Yes	57
COVID-19_108	Moderate	Woman	23	< 50	United States	No	No	No	Yes	Yes	Yes	Yes	Yes	Yes	59
COVID-19_109	Moderate	Man	41	< 50	United States	Yes	Yes	Yes	Yes	Yes	No	Yes	Yes	Yes	64
COVID-19_110	Moderate	Man	42	< 50	United States	Yes	No	No	Yes	No	No	No	No	No	50
COVID-19_111	Moderate	Woman	72	≥ 50	United States	Yes	No	No	Yes	Yes	Yes	Yes	Yes	Yes	59
COVID-19_112	Moderate	Woman	57	≥ 50	United States	No	No	No	Yes	Yes	Yes	Yes	Yes	Yes	48
COVID-19_113	Moderate	Woman	62	≥ 50	United States	No	No	No	Yes	Yes	Yes	Yes	Yes	No	66
COVID-19_114	Moderate	Woman	55	≥ 50	United States	Yes	No	Yes	Yes	Yes	Yes	Yes	Yes	Yes	52
COVID-19_115	Moderate	Woman	39	< 50	United States	No	No	No	Yes	Yes	Yes	Yes	Yes	No	72
COVID-19_116	Moderate	Woman	55	≥ 50	United States	Yes	No	No	Yes	Yes	Yes	Yes	Yes	Yes	64
COVID-19_117	Moderate	Woman	67	≥ 50	United States	Yes	No	No	Yes	Yes	No	No	Yes	Yes	70
COVID-19_118	Moderate	Man	58	≥ 50	United States	No	No	No	Yes	No	Yes	Yes	Yes	No	51
COVID-19_119	Moderate	Woman	41	< 50	United States	Yes	No	Yes	Yes	Yes	No	No	No	Yes	63
COVID-19_120	Moderate	Woman	57	≥ 50	United States	Yes	No	No	Yes	No	Yes	No	No	Yes	55
COVID-19_121	Moderate	Man	53	≥ 50	United States	Yes	No	No	Yes	Yes	Yes	Yes	Yes	Yes	68
COVID-19_122	Moderate	Woman	44	< 50	United States	No	No	Yes	Yes	No	No	No	No	Yes	58
COVID-19_123	Moderate	Man	65	≥ 50	United States	No	No	No	Yes	Yes	No	No	No	No	60
COVID-19_124	Moderate	Woman	70	≥ 50	United States	Yes	No	No	Yes	Yes	Yes	No	No	Yes	71
COVID-19_125	Moderate	Woman	51	≥ 50	United States	Yes	Yes	Yes	Yes	Yes	Yes	No	No	Yes	57
COVID-19_126	Moderate	Man	58	≥ 50	United States	Yes	Yes	Yes	Yes	Yes	Yes	Yes	Yes	Yes	62
COVID-19_127	Moderate	Woman	24	< 50	United States	Yes	Yes	Yes	Yes	Yes	Yes	No	Yes	Yes	66
COVID-19_128	Moderate	Woman	74	≥ 50	United States	No	No	No	Yes	Yes	No	No	No	No	72
COVID-19_129	Moderate	Man	62	≥ 50	United States	No	No	Yes	Yes	Yes	Yes	No	Yes	Yes	60
COVID-19_130	Moderate	Woman	39	< 50	United States	Yes	No	No	Yes	Yes	No	Yes	Yes	Yes	54
COVID-19_131	Moderate	Woman	39	< 50	United States	Yes	No	No	Yes	Yes	No	No	No	Yes	58
COVID-19_132	Moderate	Woman	82	≥ 50	United States	No	No	No	Yes	Yes	Yes	Yes	Yes	No	65
COVID-19_133	Severe	Woman	55	≥ 50	United States	No	Yes	No	Yes	Yes	Yes	No	No	No	55
COVID-19_134	Severe	Man	45	< 50	United States	No	No	Yes	Yes	No	Yes	No	No	Yes	65
COVID-19_135	Severe	Woman	86	≥ 50	United States	Yes	Yes	No	Yes	Yes	Yes	No	No	Yes	42
COVID-19_136	Severe	Woman	51	≥ 50	United States	Yes	No	No	Yes	Yes	Yes	No	No	No	63
COVID-19_137	Severe	Woman	65	≥ 50	United States	No	No	No	Yes	Yes	Yes	Yes	No	Yes	63
COVID-19_138	Severe	Man	42	< 50	United States	No	Yes	No	Yes	Yes	Yes	No	No	No	66
COVID-19_139	Severe	Woman	51	≥ 50	United States	No	No	No	No	Yes	Yes	Yes	Yes	Yes	50
COVID-19_140	Severe	Woman	66	≥ 50	United States	Yes	No	Yes	Yes	Yes	Yes	No	Yes	Yes	38
COVID-19_141	Severe	Woman	62	≥ 50	United States	No	No	No	Yes	Yes	Yes	Yes	Yes	Yes	58
COVID-19_142	Severe	Man	41	< 50	United States	Yes	No	No	Yes	Yes	Yes	No	No	Yes	60
COVID-19_143	Severe	Woman	40	< 50	United States	No	No	No	Yes	Yes	Yes	No	No	No	65
COVID-19_144	Severe	Woman	74	≥ 50	United States	No	No	No	No	Yes	No	No	No	No	56
COVID-19_145	Severe	Man	45	< 50	United States	Yes	Yes	No	Yes	Yes	Yes	Yes	Yes	Yes	62
COVID-19_146	Severe	Woman	82	≥ 50	United States	No	No	No	No	Yes	Yes	Yes	Yes	Yes	50
COVID-19_147	Severe	Woman	57	≥ 50	United States	No	No	No	Yes	Yes	Yes	No	Yes	Yes	58
COVID-19_148	Severe	Man	74	≥ 50	United States	No	Yes	No	Yes	Yes	Yes	Yes	Yes	Yes	67
COVID-19_149	Severe	Woman	49	< 50	United States	No	No	No	Yes	Yes	Yes	Yes	Yes	Yes	58
COVID-19_150	Severe	Man	64	≥ 50	United States	Yes	No	No	Yes	Yes	No	Yes	Yes	Yes	65
COVID-19_151	Severe	Man	70	≥ 50	United States	No	No	No	Yes	Yes	No	No	No	No	60
COVID-19_152	Severe	Woman	80	≥ 50	United States	Yes	No	No	Yes	Yes	Yes	Yes	Yes	No	60
COVID-19_153	Severe	Woman	39	< 50	United States	Yes	No	No	Yes	Yes	Yes	Yes	No	Yes	53
COVID-19_154	Severe	Woman	28	< 50	United States	No	No	No	Yes	No	No	No	Yes	No	57
COVID-19_155	Severe	Woman	63	≥ 50	United States	No	No	No	Yes	Yes	Yes	Yes	Yes	Yes	62
COVID-19_156	Severe	Woman	32	< 50	United States	Yes	Yes	Yes	Yes	Yes	Yes	No	No	Yes	65
COVID-19_157	Severe	Woman	40	< 50	United States	Yes	No	No	Yes	Yes	Yes	No	No	Yes	57
COVID-19_158	Severe	Man	47	< 50	United States	No	No	Yes	No	No	Yes	No	No	Yes	68
COVID-19_159	Severe	Woman	39	< 50	United States	Yes	No	No	Yes	Yes	No	No	No	Yes	57

## Sheet: Table 1
Supplementary Table 1: Raw data of 59 IgG antibodies with 58 being autoantibodies, and 1 anti-SARS-CoV-2. Group, gender, age, and age category indicated for each individual
ID	Group	IgGActin	IgGa.Myosin	IgGANA	IgGC1q	IgGCardiolipin	IgGChondroitin.Sulphate	IgGDesmoglein.E.Cahedrinv1	IgGdsDNA	IgGENA	IgGEpithelial.Sodium.Channel.Alpha	IgGFibrinogen	IgGHeparin	IgGHuman.Epidermal.Keratin	IgGHuman.RO60	IgGLung.Surfactant.Protein.C	IgGMITO	IgGPlatelet.Glycoprotein	IgGSARS.CoV.2	IgGTropomyosin	IgGAlpha.Enolase	IgGBeta.Catenin	IgGClaudin.5	IgGCollagen	IgGEpithelial.Cell.Antigen	IgGFibulin	IgGLiver.Microsomal.Antigen	IgGOccludin	IgGTransglutaminase.2	IgGTransglutaminase.3	IgGTransglutaminase.6	IgGZonulin	IgGClaudin7..1	IgGClaudin7..2	IgGTyrosinase	IgGGAD65...Glutamic.Acid.Decarboxylase	IgGInsulin	IgGInsulin.Receptor	IgGIslet.Cell.Antigen	IgGAcetycholine.Receptor	IgGAmyloid.b.Peptide	IgGAquaporin.4	IgGa.Synucleins	IgGBrain.Derived.Neurotrophic.Factor	IgGCerebellar	IgGD1.Receptor	IgGD2.Receptor	IgGEnteric.Nerve	IgGGanglioside
HC1	Healthy Control	0	0.83	16.67	0	0.59	0.66	0.38	13.86	7.03	0.5	0.74	0.68	0.83	0.7	0.61	14.16	0.67	0.21	0.68	0.46	0.66	0.75	0.92	0.75	0.66	0.68	0.43	0.58	0.82	0.69	0.6	0.77	0.64	0.58	0.73	0.5	0.67	0.72	0.69	0.76	0.71	0.81	0.55	0.9	0.66	0.73	0.76	0.73
HC2	Healthy Control	13.98	0.73	13.31	3.2	0.37	0.52	0.53	11.29	6.47	0.99	0.97	0.53	1.04	0.99	0.51	13.13	0.79	0.02	0.78	0.42	0.83	0.8	1.32	0.78	1.11	0.59	0.53	0.97	1.32	0.95	0.85	0.74	0.62	0.68	0.78	0.55	0.74	0.94	0.64	0.83	0.71	0.68	0.55	0.76	0.83	0.67	0.92	0.91
HC3	Healthy Control	10.41	1.13	15.41	17.59	0.53	1.45	1.15	13.78	8.45	0.87	0.82	1.27	0.99	0.79	1.19	16.36	0.78	1.84	0.69	1.07	0.94	1.04	1.13	1.1	1.12	0.89	0.65	1.16	1.21	1.14	1.3	1.06	1.24	1.2	1.05	0.69	0.95	1.04	0.86	1	1.03	0.97	0.66	1.08	0.87	0.87	1.37	0.85
HC4	Healthy Control	15.84	0.93	6.3	0	0.32	0.66	0.45	14.97	0.42	0.74	0.64	0.62	0.83	0.64	0.61	8.21	0.43	0	0.36	0.68	0.84	0.95	0.53	0.9	0.79	0.84	0.58	0.64	1.05	1	0.79	0.8	0.74	1.5	0.76	0.6	0.66	0.85	0.59	0.73	0.6	0.64	0.37	0.65	0.66	0.7	0.81	0.53
HC5	Healthy Control	14.03	1.11	18.07	0	0.77	1.09	1.04	15.83	4.3	1.12	1.05	1.2	1.11	1.2	1.1	12.36	0.93	0.45	0.72	1.26	1.15	1.01	1.4	0.93	1.2	0.93	0.57	0.97	1.03	1.15	0.83	0.73	1.12	0.96	1.01	0.68	0.91	1.09	0.97	1.02	0.8	0.88	0.65	0.93	0.98	0.8	0.9	0.89
HC6	Healthy Control	8.75	0.66	5.6	0	0.5	0.76	0.72	35.99	0	1.87	0.61	0.53	0.55	0.3	0.59	6.68	0.33	1.68	0.43	0.54	0.64	0.61	0.54	0.58	0.54	0.52	0.44	0.52	0.49	0.7	0.63	0.57	0.69	0.59	0.62	0.45	0.62	0.6	0.51	0.61	0.55	0.63	0.42	0.61	0.6	0.44	0.67	0.48
HC7	Healthy Control	9.53	0.97	13.17	30.04	0.6	1	0.65	14.39	3.45	0.89	1.12	0.73	0.99	0.88	0.85	11.45	0.72	0.17	0.67	1.22	1.15	1.3	1.21	1.11	1.17	1.33	0.5	0.91	0.91	1.2	1	0.89	0.95	0.75	0.93	0.72	1.06	1.08	0.89	1.09	0.68	1.04	0.75	0.88	1.09	0.92	1.16	0.98
HC8	Healthy Control	3.32	1.68	4.34	2.11	0.76	0.72	0.71	12.18	0.71	1.04	1.29	0.41	1.46	0.91	0.52	5.53	0.73	0.21	1	0.99	1.04	1.63	1.14	1.42	1.12	1.28	1.03	1.31	1.6	1.24	1.18	1.2	0.8	0.64	1.26	1.34	1.35	1.16	0.8	1.29	0.84	0.9	0.64	1.11	1.02	0.9	1.12	1.09
HC9	Healthy Control	8.31	1.65	18.84	33.55	0.65	1.44	0.95	18.57	14.07	1.26	1.08	1.14	1.34	1.13	1.13	22.44	1	0	1.61	1.1	1.21	1.67	1.66	1.53	1.33	1.49	1.08	1.37	1.7	1.3	1.23	1.2	0.93	0.83	1.62	1.09	1.43	1.36	0.99	1.33	1.19	1.23	0.98	1.48	1.22	1.28	1.25	1.44
HC10	Healthy Control	15.59	2.05	12.75	0	1.18	1.48	0.87	16.87	9.25	1.88	1.62	1.33	1.5	1.64	1.45	10.99	1.7	0.23	1.7	1.31	1.8	1.78	1.27	1.84	1.87	2.27	1.28	1.19	1.95	1.69	1.6	1.26	1.63	1.24	1.76	1.37	1.54	1.49	1.57	1.66	1.63	1.49	1.08	1.63	1.42	1.76	1.69	1.68
HC11	Healthy Control	4.64	0.78	3.64	0.77	0.37	1.02	0.55	12.81	0.28	1.15	0.5	1.04	0.9	0.55	0.9	23.5	0.46	0.06	0.53	0.78	0.66	0.7	0.42	0.65	0.7	0.55	0.42	0.42	1.36	0.71	0.6	0.71	0.57	0.59	0.55	0.54	0.56	0.69	0.51	0.76	1.79	1.25	0.37	0.57	0.65	0.64	0.59	0.57
HC12	Healthy Control	10.17	0.78	14.85	1.36	0.67	1.18	0.81	13.84	4.11	0.84	0.73	1.03	0.66	0.57	1.02	8.52	0.57	0.66	0.62	0.95	0.91	0.96	0.71	0.83	0.97	0.88	0.54	0.61	0.82	0.96	0.9	0.98	1	0.83	0.79	0.77	0.72	0.89	0.79	1	0.67	0.79	0.53	0.79	0.79	0.9	0.71	0.73
HC13	Healthy Control	17.84	1.94	18.91	0	1.04	1.84	1.58	39.15	10.95	1.86	1.5	1.49	1.4	1.39	1.59	18.83	1.33	0.24	1.65	1.12	1.63	1.73	1.13	1.71	1.64	1.99	1.5	1.55	1.8	1.6	1.48	1.25	1.58	1.11	1.71	1.55	1.55	1.43	1.35	1.58	1.48	1.32	1.33	1.66	1.68	1.4	1.66	1.36
HC14	Healthy Control	19.5	1.11	14.99	0	0.65	0.98	0.84	18.44	11.85	0.83	0.68	0.83	0.69	0.5	0.73	21.28	0.47	0.22	0.78	0.97	1.04	1.22	1.46	0.95	0.99	1.12	0.71	1.16	0.95	1.08	1.16	1.27	0.73	0.71	0.97	1.01	0.79	1.05	0.88	0.94	0.58	0.74	0.72	0.87	0.76	0.77	0.82	0.52
HC15	Healthy Control	7.23	0.76	19.68	18.96	2.11	1.17	0.68	15.28	11.1	0.84	0.91	1.02	0.65	0.51	0.89	21.43	0.42	0.08	0.7	0.59	0.86	1.04	0.78	0.84	1.03	0.98	0.54	0.8	1.09	0.94	0.79	0.77	0.86	0.69	0.9	0.94	0.87	1.04	0.77	1.01	0.62	0.82	0.6	0.88	0.93	0.74	0.81	0.89
HC16	Healthy Control	5.67	1.34	17.65	0	1.1	1.14	0.63	14.56	16.05	1.46	1.3	0.9	1.28	1.11	0.85	15.72	0.86	0.04	0.87	1.01	1.22	1.34	1.61	1.25	1.24	1.11	0.7	1.33	1.42	1.24	0.98	1.02	1.14	0.82	1.2	0.94	1.26	1.17	0.83	1.37	1.05	1.21	0.74	1.32	1.21	1.08	1.18	0.9
HC17	Healthy Control	9.65	1.78	4.48	0	1.24	1.81	1.93	15.77	7.08	1.59	1.33	1.67	1.4	1.17	1.65	13.58	1.16	0.37	1.32	1.3	1.66	1.68	1.3	1.62	1.63	1.89	1.47	1.48	1.64	1.49	1.53	1.19	1.08	0.92	1.66	1.3	1.5	1.45	1.41	1.63	1.36	1.41	1.04	1.65	1.6	1.59	1.62	1.55
HC18	Healthy Control	12.81	1.68	15.62	33.14	0.53	1.73	1.94	14.27	4.15	0.71	1.16	1.47	1.11	1.05	1.36	14.29	1.02	0	1.17	1.28	1.57	1.54	1.11	1.5	1.41	1.82	1.11	1.23	1.64	1.27	1.22	1.04	1.27	1.08	1.55	1.23	1.31	1.28	1.19	1.48	1.56	1.26	0.92	1.53	1.51	1.56	1.36	1.25
HC19	Healthy Control	10.56	1.32	27.17	51.72	1	1.43	0.88	18.44	14.4	0.97	1.05	1.35	1.04	1.17	1.25	11.02	0.84	0.35	0.7	1.27	1.18	1.38	1.32	1.18	1.28	1.29	0.97	1.04	1.43	1.29	1.05	1.28	1.26	1.47	1.19	1.19	0.89	1.25	1.06	1.17	1.06	1.17	0.99	1.15	0.95	1.56	1.36	1.15
HC20	Healthy Control	11.97	1.34	7.42	0	0.73	1.85	1.17	20.89	1.94	1.75	0.86	1.66	0.85	0.61	1.63	8.67	0.76	0.6	0.64	1.19	1.19	1.14	0.78	0.89	0.83	1.04	0.81	0.67	0.9	0.94	0.96	0.89	0.86	0.73	1.05	0.97	0.79	0.93	0.92	1	0.64	0.75	0.5	0.84	0.67	0.7	0.86	0.75
HC21	Healthy Control	4.94	1.04	3.78	0	0.66	1.41	1.08	16.55	6	1.42	0.87	1.32	0.74	0.75	1.12	18.38	0.53	0.9	0.7	1.21	0.98	1.03	0.56	0.88	1.02	1	0.78	0.7	0.93	0.94	0.95	0.88	0.96	0.96	0.87	0.84	0.78	0.88	1.18	0.94	0.65	0.78	0.64	0.92	0.8	0.68	1.08	0.68
HC22	Healthy Control	19.16	1.91	8.54	0	0.75	1.38	0.74	15.67	9.11	1.35	1.46	1.13	1.53	1.05	1.21	13.86	1.3	0.17	1.28	1.19	1.45	1.62	0.9	1.77	1.4	1.83	0.95	1.04	1.19	1.29	1.22	1.25	1.48	0.93	1.67	1.52	1.45	1.38	1.2	1.42	1.5	1.25	1.03	1.58	1.39	1.38	1.54	1.33
HC23	Healthy Control	4.45	0.91	11.97	0	0.5	0.95	0.69	15.93	6.75	0.64	0.6	0.94	0.72	0.56	0.78	24.85	0.44	0	0.49	0.7	0.68	0.8	1.2	0.69	0.62	0.65	0.45	0.72	0.78	1.19	0.71	0.84	0.79	0.61	0.56	0.54	0.61	0.6	0.58	0.78	0.57	0.58	0.41	0.57	0.74	0.7	0.8	0.6
HC24	Healthy Control	3.23	0.87	10.92	0	0.41	1.03	0.49	14.02	18.18	1.12	0.45	0.93	0.88	0.67	0.89	7.42	0.48	0	0.71	0.56	0.59	0.95	0.98	0.83	0.54	0.79	0.79	0.77	0.93	0.84	0.75	1.24	0.95	0.78	0.86	0.6	0.88	0.76	0.62	1.03	0.79	0.68	0.44	0.83	0.57	0.68	0.67	0.74
HC25	Healthy Control	2.49	0.96	20.73	0	0.63	0.74	0.58	15.43	7.46	0.77	0.33	0.67	0.65	0.52	0.77	8.33	0.38	0	0.38	0.65	0.6	0.79	0.36	0.73	0.53	0.63	0.43	0.49	0.56	0.71	0.68	0.61	0.55	0.96	0.67	0.57	0.51	0.68	0.44	0.56	0.64	0.44	0.33	0.47	0.44	0.51	0.53	0.43
HC26	Healthy Control	6.06	0.73	11.55	21.19	0.68	0.87	0.8	13.57	2.03	0.7	0.67	0.84	0.67	0.56	0.79	9.16	0.5	0.07	0.6	0.98	0.98	1.16	1.26	1.04	1.17	1.14	0.66	0.97	0.94	0.98	1.29	1.12	0.95	0.67	0.96	0.98	0.9	1.04	1.02	0.81	0.56	0.8	0.44	0.7	0.85	0.61	0.81	0.55
HC27	Healthy Control	12.22	0.6	28.29	1.68	0.72	1.17	0.93	12.66	11	0.56	0.47	0.96	0.53	0.51	0.93	17.31	0.37	0	0.53	0.64	0.82	0.92	1.75	0.73	0.82	0.96	0.66	1.12	1.32	0.81	0.92	0.75	0.79	0.51	0.78	0.81	0.7	0.81	1.27	1.52	0.59	0.5	0.54	0.52	0.49	0.58	0.78	0.5
HC28	Healthy Control	17.74	1.07	14.85	3.58	0.61	1.79	1.02	15.9	14.12	1.41	0.73	1.31	0.78	0.77	1.35	26.95	0.56	0.36	0.82	1.22	1.22	1.2	1.61	0.96	1.04	1.2	0.51	1.14	1.06	1.03	0.83	0.8	1.22	0.84	1.01	0.74	0.83	0.91	0.93	1.05	0.84	0.85	0.81	0.91	0.87	1.17	1.12	0.88
HC29	Healthy Control	9.63	0.5	12.54	20.41	1.42	2.14	1.98	13.9	2.64	0.95	0.41	1.98	0.69	0.56	2.01	12.15	0.42	0	0.47	0.77	0.6	0.61	0.53	0.62	0.73	0.61	0.54	0.39	0.55	1.01	0.57	0.8	1.38	0.73	0.51	0.57	0.47	0.62	0.63	0.6	0.61	0.7	0.41	0.48	0.49	0.56	0.71	0.51
HC30	Healthy Control	4.11	1.34	23.25	0	0.67	1.38	0.74	36.46	42.15	1.61	0.64	1.23	0.65	0.54	1.16	13.83	0.46	0.59	0.49	0.8	1.05	0.96	0.82	0.83	0.88	1.12	0.63	0.69	0.95	0.97	1.05	0.93	1.26	1.01	0.84	0.8	0.89	0.92	0.88	0.88	0.57	0.88	0.65	0.83	0.72	0.85	1.12	0.66
HC31	Healthy Control	5.72	1.48	28.99	0	0.62	1.25	0.84	14.05	8.78	0.84	0.9	1.1	0.99	0.67	0.97	18.62	0.71	0	0.76	0.71	1.51	1.75	1.3	1.34	1.05	1.6	0.87	1.04	1.44	1.49	1.3	1.21	1.08	0.89	1.58	1.13	1.48	1.34	0.93	1.11	0.72	0.91	0.75	1.42	1.07	1.08	1.23	1.15
HC32	Healthy Control	9.63	0.94	9.17	0	0.95	0.85	0.43	13.89	16.29	0.76	0.62	0.65	0.91	0.61	0.61	4.06	0.53	0.08	0.69	0.43	0.95	0.83	0.77	0.88	0.71	0.69	0.63	0.66	0.78	0.75	0.59	0.71	0.6	0.45	0.95	0.77	0.94	0.81	0.73	0.86	0.72	0.86	0.48	0.87	0.63	0.81	0.72	0.72
HC33	Healthy Control	3.52	0.6	1.47	0	0.41	0.62	0.39	16.59	0	0.43	0.31	0.63	0.57	0.24	0.59	10.99	0.29	0	0.29	0.86	0.66	0.54	1.05	0.63	0.78	0.53	0.41	0.75	0.76	0.56	0.51	0.44	0.56	0.67	0.45	0.38	0.38	0.52	0.46	0.47	0.33	0.37	0.21	0.36	0.42	0.36	0.52	0.31
HC34	Healthy Control	25.61	1.99	8.61	0	0.64	1.65	1.93	12.47	2.6	1.43	1.37	1.51	1.44	1.27	1.58	15.6	1.43	0.14	1.55	1.16	1.7	1.68	1.65	1.75	1.75	2.14	1.69	1.66	1.93	1.61	1.57	1.07	0.96	1.06	1.79	1.55	1.47	1.41	1.38	1.45	1.51	1.39	1.44	1.65	1.53	1.69	1.63	1.62
HC35	Healthy Control	8.02	0.81	8.75	33.22	0.77	0.84	0.76	14.32	10.29	0.61	0.32	0.67	0.34	0.24	0.65	13.86	0.18	0.01	0.21	1.06	0.47	0.48	1.74	0.44	0.47	0.52	0.29	1.27	0.62	0.64	0.46	0.46	0.55	0.39	0.39	0.35	0.29	0.41	0.44	0.43	0.31	0.36	0.31	0.35	0.32	0.37	0.7	0.28
HC36	Healthy Control	19.26	1.32	10.92	0	0.62	1.57	1.61	17.58	5.95	1.5	1	1.42	1.06	1.09	1.3	17.28	0.95	0.52	1.87	1.1	1.49	1.36	1.38	1.19	1.35	1.48	0.85	1.55	1.46	1.25	1.09	1.05	1.43	1.36	1.35	1.08	1.16	1.19	1.5	1.32	1.24	1.33	1.14	1.48	1.25	1.47	1.49	1.38
HC37	Healthy Control	15.69	1.18	21.08	0	0.87	1.62	0.94	12.57	10.29	0.78	0.98	1.08	0.95	0.59	1.03	9.4	0.61	0	0.61	0.83	1.11	1.38	1.38	1.07	1.27	1.4	0.86	1.29	0.95	1.14	1.18	1.06	1.3	0.85	1.23	1.04	1.07	1.07	1.1	0.96	0.63	0.72	0.53	0.87	0.73	0.76	1.12	0.58
HC38	Healthy Control	2.69	0.78	13.87	0	0.49	0.9	0.83	14.42	1.7	0.63	0.38	0.82	0.58	0.29	0.68	21.49	0.47	0.29	0.35	1.37	0.88	0.57	1.3	0.4	0.61	0.78	0.52	0.75	0.91	0.78	0.8	0.72	0.9	0.73	0.46	0.84	0.64	0.74	0.94	0.45	0.7	0.36	0.5	0.41	0.54	0.56	1.44	0.46
HC39	Healthy Control	2.69	1.47	0	0	1.39	0.77	0.54	12.63	0	0.47	0.78	0.75	1.13	1.09	0.84	10.32	0.66	0	0.86	0.78	1.56	1.64	1.19	1.05	0.93	1.63	0.97	0.63	1.12	1.17	1.38	1.04	0.79	0.75	1.13	0.89	1.1	0.95	0.87	0.96	0.53	1.15	0.71	1.05	0.64	1.23	1.35	1.02
HC40	Healthy Control	23.17	0.83	29.34	63.91	0.45	1.37	1.48	13.56	13.27	1.34	0.89	1.3	0.75	0.52	1.09	23.57	0.48	0.27	0.6	0.54	0.5	0.76	0.62	0.6	0.8	0.68	0.65	0.57	0.67	0.6	0.59	0.73	0.77	0.41	0.74	0.48	0.73	0.69	0.67	0.88	0.73	0.87	1.09	1.09	0.79	0.62	0.66	0.59
HC41	Healthy Control	1.61	0.64	6.16	0	0.46	0.71	0.39	14.26	0	0.58	0.22	0.56	0.35	0.22	1.96	13.8	0.21	0.06	0.48	0.94	0.4	0.43	0.85	0.4	0.46	0.42	0.32	0.53	0.46	0.62	0.4	0.39	0.51	0.55	0.4	0.32	0.3	0.46	0.37	0.39	0.76	0.41	0.24	0.34	0.36	0.52	0.38	0.28
HC42	Healthy Control	8.21	1.46	12.39	0	0.83	2	1.9	21.24	1.84	1.06	1.03	1.82	1.19	0.69	1.9	12.7	0.85	0.01	0.9	0.91	0.98	1.28	1.16	1.19	1.06	1.35	0.88	0.99	1.42	1.13	1.19	1.17	1.6	1.34	1.31	1.22	1.21	1.18	0.96	1.14	1.25	0.99	0.59	1.11	1.09	1.43	1.09	1.02
HC43	Healthy Control	3.81	0.62	12.04	6.64	0.51	0.73	0.51	12.9	1.46	1.32	0.44	0.67	0.45	0.33	0.63	6.04	0.35	0.36	0.56	0.47	0.99	0.88	0.71	0.53	0.71	0.9	0.63	0.64	0.85	0.64	0.94	0.69	0.64	0.78	0.78	0.65	0.43	0.76	0.51	0.66	0.49	0.47	0.46	0.61	0.6	0.57	0.66	0.49
HC44	Healthy Control	4.5	0.92	11.76	0	0.95	0.71	0.42	14.73	18.08	0.7	0.85	0.58	0.6	0.44	0.57	11.02	0.48	0.19	1.66	0.96	0.98	1.19	0.61	0.82	1.05	0.98	0.72	0.59	0.88	0.94	0.78	0.94	0.54	0.64	0.93	0.76	0.73	0.77	0.81	0.79	0.76	0.82	0.52	0.66	0.83	0.93	0.73	0.66
HC45	Healthy Control	9.09	1.16	12.89	0	0.89	1.65	1.11	16.07	10.62	2	1.09	1.3	0.9	0.49	1.26	9.98	0.53	0	0.84	1.05	1.17	1.4	0.72	1.1	1.04	1.28	0.79	0.97	1.13	1.18	1.25	1.04	1.13	1.01	1.21	1.14	1.02	1.03	0.78	1.12	0.79	0.84	0.5	1.06	0.99	0.92	1.03	0.64
HC46	Healthy Control	12.22	1.8	21.01	2.84	1.26	1.47	2.09	14.58	20.25	1.67	1.09	1.33	1.45	0.8	1.23	15.84	0.96	0.11	1.37	1.32	1.67	1.82	1.93	1.41	1.13	1.73	1.1	1.33	2.15	1.63	1.62	1.27	1.27	1.23	1.39	1.22	1.48	1.47	1.37	1.33	1.47	1.11	1.21	1.46	1.14	1.78	1.32	1.06
HC47	Healthy Control	21.75	1.15	5.04	0	0.83	0.84	0.57	17.95	5.1	1.46	1.13	0.85	1.1	0.83	0.71	17.25	0.73	0.3	0.97	0.86	1.05	1.4	0.94	1.14	1.32	1.27	1.08	0.99	1.37	1.21	1.08	0.92	0.84	0.84	1.17	1.01	1.2	1.18	0.95	1.14	0.92	1.23	0.81	1.13	1.09	0.92	0.97	0.96
HC48	Healthy Control	12.76	1.56	14.99	0	0	1.16	0.87	13.68	10.95	1.13	1.14	1.15	1.11	0.79	1.11	12.97	0.93	0	0.95	0.85	1.27	1.48	0.87	1.38	1.35	1.59	1.04	1.11	1.12	1.11	1.24	0.84	0.68	1.69	1.43	1.09	1.18	1.19	1.45	1.38	1.1	1.36	1.1	1.38	1.28	1.35	1.26	1.17
HC49	Healthy Control	3.96	0.52	12.04	0	0.29	0.89	0.88	13.17	0	1.07	0.55	0.68	0.57	0.34	0.7	11.26	0.44	0.48	0.56	0.67	0.61	0.73	0.4	0.55	0.66	0.64	0.51	0.47	0.62	0.55	0.67	0.53	0.57	0.55	0.62	0.68	0.43	0.62	0.53	0.59	0.46	0.49	0.98	0.43	0.48	0.49	0.51	0.39
HC50	Healthy Control	1.86	1.1	12.89	21.64	0.8	1.2	0.68	14.6	6.85	0.74	0.74	1.14	0.67	0.46	1.03	15.93	0.51	0.37	0.71	0.84	1.1	1.29	0.84	1.01	1.05	1.15	0.82	0.82	0.87	1.03	1.04	0.8	0.71	1.1	1.16	1	0.81	0.83	1.23	0.87	0.64	0.87	0.47	0.7	0.74	0.98	1.03	0.77
HC51	Healthy Control	5.33	0.64	1.82	0	0.39	1.28	0.68	16.7	4.82	0.82	0.43	1.04	0.62	0.34	0.95	14.01	0.36	0.18	0.5	0.77	0.54	0.69	0.56	0.54	0.54	0.59	0.43	0.45	0.55	0.71	0.65	0.59	0.66	0.85	0.53	0.56	0.33	0.52	0.43	0.53	0.4	0.47	0.52	0.36	0.36	0.43	0.48	0.44
HC52	Healthy Control	22.68	1.65	26.82	14.52	2.06	1.98	1.02	15.6	10.67	1.27	0.97	1.01	0.84	0.75	0.93	27.11	0.99	0.83	1.06	1.23	1.4	1.55	1.74	1.1	1.41	1.46	1.29	1.48	1.62	1.36	1.5	0.97	0.98	1.25	1.3	1.38	0.83	1.09	1.17	1.48	0.9	0.98	0.92	1.2	0.71	1.01	1.21	1.06
HC53	Healthy Control	15.79	1.33	21.01	11.77	1.1	2.06	0.92	19.32	9.92	1.02	1.15	1.12	1.09	0.98	1.24	29.88	0.78	0.18	0.82	1.01	1.1	1.37	1.76	1.12	1.25	1.34	0.87	1.51	1.14	1.25	1.36	1.05	1.21	0.86	1.17	1.02	1.01	1.03	1.36	1.28	0.76	1.1	1.02	1.18	1.04	0.81	1.31	0.77
HC54	Healthy Control	10.41	1.92	6.72	20.91	1.36	2.15	1.34	20	8.83	1.09	1.74	1.91	1.69	1.6	1.84	17.67	1.88	0.43	1.87	1.4	1.77	1.85	1.92	1.86	1.89	2.13	1.76	1.81	1.8	1.77	1.67	1.33	1.9	1.53	1.94	1.47	1.64	1.5	1.68	1.72	1.5	1.69	1.63	1.76	1.78	1.72	1.65	1.78
HC55	Healthy Control	1.42	0.58	22.55	15.78	0.59	1.74	0.58	13.24	24.6	0.87	0.5	0.58	1.11	0.33	0.52	15.2	0.37	0.12	0.53	0.54	0.56	0.77	1.12	1.07	0.45	0.82	0.78	0.57	0.5	0.75	0.68	0.69	0.52	0.37	0.74	0.5	0.78	0.71	0.47	0.65	0.52	0.63	0.58	0.69	0.46	0.61	0.6	0.53
HC56	Healthy Control	10.26	1.78	12.25	0	0.68	1	0.94	13.72	4.77	0.73	0.96	0.66	1.41	0.95	0.84	22.34	0.86	0.37	1.06	1.33	1.25	1.57	1.09	1.47	1.11	1.76	1.06	0.95	1.14	1.38	1.3	0.97	1.08	1.78	1.56	1.2	1.4	1.36	0.83	0.99	0.81	0.87	0.89	0.98	0.88	0.95	1.21	0.95
HC57	Healthy Control	10.56	1.23	9.31	0	0.65	1.23	0.82	13.82	4.11	1.18	0.76	1.36	0.88	0.54	0.99	7.88	0.59	0.34	0.6	1.18	1.34	1.29	1.06	1.07	0.87	1.14	0.89	0.75	0.93	1.27	1.12	0.86	0.82	0.93	1.08	1.07	0.87	1.04	0.99	0.78	0.57	0.83	0.73	0.74	0.65	1.59	1.08	0.6
HC58	Healthy Control	6.89	1.1	13.59	0	0.66	1.1	0.66	14.81	9.21	1.72	0.94	1.06	0.96	0.74	0.99	9.74	0.69	0.42	1.4	1.31	1.42	1.6	1.04	1.17	1.32	1.57	0.89	0.99	1.18	1.3	1.12	0.85	0.82	0.71	1.45	1.1	0.94	1.08	1.42	1.22	1.23	1.37	0.77	1.53	0.93	1.45	1.34	0.89
HC59	Healthy Control	4.55	0.57	3.22	0	0.28	0.7	0.41	12.4	3.21	0.49	0.39	0.39	0.37	0.3	0.46	5.49	0.25	0	0.24	0.54	0.34	0.39	0.52	0.32	0.43	0.34	0.3	0.33	0.4	0.41	0.42	0.75	0.41	0.35	0.38	0.33	0.25	0.34	0.58	0.47	0.34	0.32	0.24	0.35	0.32	0.33	0.37	0.24
HC60	Healthy Control	15.93	1.44	15.97	0	0.6	1.08	1.07	14.43	7.65	1.23	1.25	0.61	1.06	0.8	0.67	13.55	0.87	0.12	1.38	0.76	1.24	1.44	1.04	1.09	1.31	1.44	0.95	1.05	1.48	1.27	1.23	0.95	0.88	0.83	1.38	0.95	1.1	1.09	1.04	1.09	0.88	0.96	0.72	0.94	1.21	1.16	1.2	1.06
HC61	Healthy Control	7.48	1.81	1.82	0	1.04	1.26	1.28	12.45	0	1.83	1.62	0.92	1.56	0.97	0.97	5.95	0.96	0	1.49	0.96	1.71	1.91	1.17	1.76	1.4	2.12	1.55	1.2	1.36	1.59	1.56	1.28	1.07	0.71	1.87	1.43	1.63	1.46	1.72	1.49	1.23	1.47	1.26	1.85	1.36	1.47	1.64	1.26
HC62	Healthy Control	12.71	1.34	2.66	5.61	0.82	0.97	0.57	19.39	1.75	0.68	1.34	0.88	1.3	0.94	0.73	29.06	0.96	0.12	1.49	1.03	1.49	1.51	1.23	1.28	1.29	1.45	0.98	0.89	1.39	1.38	1.12	1.3	1.29	1.31	1.65	0.89	1.53	1.18	1.09	1.42	1.13	1.59	1.06	1.72	1.24	1.62	1.42	1.51
HC63	Healthy Control	7.23	0.96	12.25	0	0.46	1.47	1.27	15.4	2.69	0.89	0.83	1.33	1	0.74	1.25	16.09	0.8	0.71	1.3	0.53	0.86	1.03	1.5	0.92	0.88	1.07	0.79	1.05	0.83	0.85	0.77	0.99	1.16	0.85	1.09	0.66	1	0.92	1.34	1.17	0.85	1.19	0.87	1.29	1.14	0.84	0.9	1.06
HC64	Healthy Control	3.76	0.8	4.55	0	0.22	0.53	0.35	13.52	0	0.74	0.38	0.42	0.54	0.3	0.42	11.26	0.29	0	0.54	0.48	0.52	0.81	0.69	0.64	0.48	0.67	0.67	0.47	0.55	0.61	0.69	0.55	0.52	0.5	0.67	0.5	0.59	0.61	0.58	0.54	0.36	0.46	1.47	0.48	0.37	0.51	0.6	0.4
HC65	Healthy Control	10.41	1.56	11.34	0.63	0.55	1.64	0.89	16.43	5.29	1.09	0.98	1.21	1.22	0.91	1.28	12.15	0.83	0.08	0.92	1.29	1.13	1.49	0.81	1.12	0.9	1.33	1.15	0.88	0.92	1.28	1.18	1	1.24	1.76	1.3	1.14	1.05	1.12	1.01	1.31	0.98	0.99	0.69	1.06	0.84	1.08	1.17	1
HC66	Healthy Control	12.85	1.74	14.22	0	0.53	1.38	0.91	17.25	11.85	0.58	1.41	1.18	1.28	0.75	1.22	16.82	0.83	0.22	1.17	1.37	1.52	1.8	1.23	1.54	1.37	1.7	1.49	1.19	1.06	1.6	1.65	1.24	0.81	0.8	1.75	1.46	1.49	1.4	1.16	1.48	0.81	1.08	1.04	1.31	1.07	1.09	1.49	0.89
HC67	Healthy Control	9.68	1.4	6.65	5.12	0.64	0.92	0.87	12.84	8.12	1.37	1.13	0.72	1.21	0.83	0.73	16.91	0.8	0	1.07	1.03	1.62	1.58	0.96	1.35	1.43	1.64	1	1.14	1.18	1.34	1.23	0.97	1.09	1.02	1.6	0.94	1.47	1.04	1.18	1.33	1.14	1.36	1.13	1.55	1.02	1.57	1.56	1.31
HC68	Healthy Control	5.91	1.42	28.29	0.07	0.55	1.25	0.69	13.01	15.58	2.34	1.09	1.11	1.42	0.75	0.9	21	0.86	0	1.08	0.86	1.64	1.43	1.05	1.32	0.92	1.43	1.01	0.93	1.08	1	1.02	1.32	1.11	0.84	1.64	0.93	1.53	1.13	1.05	1.27	0.91	1.23	0.96	1.69	1.07	1.28	1.37	1.28
HC69	Healthy Control	6.99	1.05	49.02	0	0.47	0.94	0.73	13.02	7.74	1.08	0.77	0.84	0.95	0.56	2.16	9.1	0.58	0	0.81	0.83	0.68	1.16	0.62	0.91	0.68	0.91	0.97	0.67	0.72	0.91	0.89	1	0.69	0.42	1.05	0.69	1.07	1	0.58	0.82	0.6	0.76	0.65	1.02	0.69	0.61	0.61	0.49
HC70	Healthy Control	4.4	0.67	15.9	0	0.84	0.63	0.41	17.59	0.33	1.19	0.4	0.56	0.59	0.38	0.58	9.83	0.37	0	0.38	0.61	0.49	0.56	1	0.48	0.5	0.55	0.45	0.6	0.47	0.56	0.45	0.5	0.61	0.52	0.53	0.35	0.52	0.54	0.48	0.53	0.35	0.47	0.43	0.52	0.51	0.49	0.51	0.35
HC71	Healthy Control	4.11	1.21	9.66	0	0.74	0.9	0.61	16.48	5.67	0.82	0.81	0.85	0.96	0.6	0.88	11.94	0.62	0.34	0.79	1.05	0.91	0.97	1	0.78	0.81	0.94	0.79	0.72	0.66	0.95	0.7	0.86	0.68	0.78	0.95	0.74	0.89	0.79	0.77	0.88	0.61	0.87	0.57	0.87	0.69	0.79	0.94	0.6
HC72	Healthy Control	6.89	1.02	10.5	13.74	0.7	0.58	0.66	14.91	12.04	0.94	0.75	0.58	0.73	0.49	0.5	9.55	0.43	0.13	0.78	0.51	0.92	1.14	1.31	0.73	0.67	0.89	0.68	1.04	0.74	0.83	0.62	0.49	0.43	0.7	1.02	0.65	0.93	0.65	0.76	0.84	0.65	0.76	0.52	0.86	0.61	0.78	0.79	0.69
HC73	Healthy Control	7.48	1.16	10.29	18.36	0.91	1.33	1.12	23.06	9.58	1.19	1.1	1.12	0.99	0.75	1.03	13.86	0.7	0.09	0.9	1.37	1.02	1.36	0.91	0.92	1.17	1.3	1.12	1	1.07	1.02	0.94	1.1	1.16	1	1.24	1.1	0.99	1.09	1.23	1.34	0.97	1.03	0.94	1.32	1.15	0.95	1.07	0.81
COVID-19_1	Mild	17.84	0.51	10.64	32.99	0.47	1.13	1.22	14.9	10.2	0.67	0.51	1.06	0.6	0.44	0.99	11.78	0.39	0.96	0.44	0.64	0.7	0.73	0.8	0.46	0.63	0.64	0.45	0.57	0.68	0.99	0.63	0.79	0.84	0.81	0.6	0.54	0.61	0.54	0.57	0.65	0.38	0.52	0.43	0.5	0.55	0.56	0.57	0.44
COVID-19_2	Mild	9.29	1.79	12.04	0	1.26	1.68	1	26.44	10.25	1.03	1.31	1.35	1.5	1.43	1.27	13.61	0.95	1.91	1.16	0.85	1.55	1.74	1.15	1.29	1.09	1.73	1.26	0.92	1.06	1.35	1.16	1.3	1.75	0.85	1.68	1.13	1.54	1.35	1.41	1.35	0.91	1.12	1.37	1.51	0.92	1.39	1.57	1.1
COVID-19_3	Mild	9.34	1.31	8.54	0	0.91	1.49	1.02	15.7	8.07	1.61	0.97	1.32	1.16	0.64	1.18	13.64	0.79	1.34	0.86	0.83	1.01	1.32	1.83	1.18	0.9	1.08	0.85	1.16	1.2	1.11	1.01	1.14	1.2	0.74	1.38	0.76	1.35	1.1	1.02	1.17	0.68	0.98	0.82	1.05	1.11	1.04	1.06	0.9
COVID-19_4	Mild	22.78	1.45	5.95	0	0.84	1.07	0.75	13.64	2.31	1.05	1.07	0.99	1.05	1.03	1.12	18.19	0.94	1.95	1.27	0.67	1	1.19	0.94	1.08	1.1	1.21	0.92	0.88	0.9	1.04	0.68	0.98	1.41	0.92	1.28	0.71	1.26	1.2	1.21	1.19	0.93	1.47	1.17	1.39	1.19	1.18	1.11	1.03
COVID-19_5	Mild	11.78	0.86	7.56	0	1	0.54	0.48	19.44	3.02	1.95	1.03	0.64	1.07	0.78	0.59	8.64	0.69	2.01	1.1	0.95	0.77	0.87	1	0.99	0.56	0.98	0.8	0.82	0.92	0.76	0.75	0.63	0.79	1.1	0.97	0.89	0.93	0.67	1.01	0.91	0.77	1.1	0.79	0.86	0.83	1.08	0.84	0.98
COVID-19_6	Mild	5.13	1.34	6.16	1.29	0.38	0.91	0.57	14.51	9.11	1.46	1.13	0.85	1.35	0.95	0.91	9.89	0.88	1.47	1.18	0.86	1.1	1.27	0.97	1.15	1.11	1.26	0.8	0.88	1.08	0.77	0.58	0.82	1.29	0.72	1.48	0.8	1.37	1.03	1.42	1.32	1.2	1.38	0.91	1.4	0.9	1.49	1.35	1.8
COVID-19_7	Mild	8.31	1.77	9.52	0	1.43	1.17	0.98	14.87	10.58	1.63	1.41	1.07	1.48	1.65	0.96	30.07	1.07	1.2	1.5	1.27	1.54	1.57	1.3	1.29	1.51	1.53	1.13	1.18	1.39	1.5	1.29	1.03	1.43	1.42	1.73	1.06	1.41	1.38	1.45	1.35	1.24	1.51	1.35	1.6	1.28	1.49	1.45	1.5
COVID-19_8	Mild	5.96	0.75	18.91	2.98	0.59	0.95	0.88	15.53	9.21	1.07	0.62	0.83	0.96	0.69	0.76	22.77	0.52	1.57	0.75	0.88	0.58	0.66	0.75	0.67	0.72	0.73	0.54	0.59	0.57	0.72	0.5	0.74	1.03	0.96	0.81	0.46	0.78	0.6	1.06	0.77	0.49	0.71	0.61	0.77	0.63	0.85	0.71	0.66
COVID-19_9	Mild	5.67	1.23	8.96	8.74	0.56	1.25	0.87	17.05	23.94	0.93	0.95	1.34	1.21	0.98	1.18	12.15	0.62	1.48	0.73	1.34	1.09	1.34	1.5	1.07	0.83	1.13	1.12	0.84	0.98	1.2	1.14	0.98	1.34	0.97	1.23	0.74	1.37	1.04	1.09	0.83	0.68	0.89	0.83	0.86	0.87	0.85	1	0.81
COVID-19_10	Mild	2.3	0.65	1.47	0	0.37	0.45	0.39	14.23	3.68	0.92	0.51	0.34	0.89	0.67	0.3	7.48	0.43	1	0.54	0.56	0.46	0.71	0.61	0.58	0.47	0.57	0.67	0.49	0.65	0.58	0.61	0.54	0.71	0.52	0.77	0.53	0.77	0.56	0.62	0.87	0.57	0.7	0.53	0.64	0.72	0.81	0.71	0.72
COVID-19_11	Mild	9.97	1.89	10.22	39.98	1.58	1.4	1.02	25.26	2.03	1.76	1.67	1.42	1.66	1.29	1.02	9.8	1.28	1.69	1.34	1.4	1.49	1.79	1.92	1.42	1.38	1.92	1.26	1.65	1.87	1.55	1.55	1.33	1.87	1.07	1.69	1.26	1.61	1.3	1.39	1.45	1.13	1.5	1.14	1.4	1.59	1.61	1.56	1.48
COVID-19_12	Mild	8.75	0.38	0	0	0.7	0.74	0.46	16.14	0	1.82	0.71	0.79	0.73	0.95	0.76	4.47	0.38	2.09	0.61	0.46	0.47	0.56	0.92	0.47	0.47	0.33	0.66	0.66	0.59	0.59	0.64	0.74	0.67	0.72	0.59	0.92	0.39	0.72	0.55	0.52	0.72	0.66	0.48	0.62	0.45	0.39	0.47	0.72
COVID-19_13	Mild	8.22	0.81	15.34	11.66	0.61	0.92	0.96	16.1	12.95	1.95	1.15	0.92	0.87	0.96	0.76	8.73	0.59	1.75	1.02	1.13	0.74	0.72	0.8	0.8	0.64	0.58	1.08	0.93	0.88	0.62	0.89	1.04	0.92	0.92	0.55	1.4	0.57	1.09	0.93	0.81	1.1	1.08	0.82	0.82	0.67	0.76	0.8	1.37
COVID-19_14	Mild	10.75	0.84	21.4	0	0.67	0.95	1.04	16.03	20.36	1.31	1.02	1.11	0.78	1.09	0.84	17.39	0.74	1.74	0.82	1.07	0.62	0.58	0.73	0.65	0.72	0.5	0.99	0.73	0.68	0.64	0.88	0.95	0.65	0.76	0.48	1.28	0.48	0.95	1.03	0.85	0.97	1.13	0.75	1.13	0.89	0.78	1.47	1.24
COVID-19_15	Mild	13	1.31	17.23	0	0.62	1.67	1.34	18.68	16.78	1.35	1.33	1.33	0.91	1.44	1.34	12.02	0.97	1.8	1.01	1.11	0.97	0.88	1	0.87	0.99	0.77	1.26	0.96	1.09	0.82	0.92	1.12	1.15	1.52	0.81	1.45	0.67	1.1	0.96	0.92	1.1	1.13	0.9	0.99	0.78	0.66	0.61	1.41
COVID-19_16	Mild	7.01	0.79	16.22	43.96	0.81	0.83	0.39	16.09	5.5	1.37	1.14	1.08	0.79	1.11	0.83	22.6	0.8	2.05	0.84	0.86	1	0.64	0.79	1.48	0.8	0.64	0.94	0.67	0.67	0.78	0.65	0.85	0.99	1.04	0.53	1.2	0.51	1.02	0.81	0.75	0.95	0.92	0.76	0.88	0.79	0.64	0.69	1.36
COVID-19_17	Mild	10.52	1.19	18.62	20.74	1.15	1.06	0.92	15.98	6.62	0.84	1.35	1.03	1.18	1.65	0.67	14	1.01	1.8	1.17	0.93	1.11	0.9	1.42	1.03	0.99	0.84	1.24	1.19	0.9	0.92	1.24	1.14	0.94	1.04	0.8	1.38	0.85	1.16	1.05	0.92	1.3	1.11	1.21	1.03	0.89	0.83	1.16	1.51
COVID-19_18	Mild	11.25	1.21	20.96	0	0.67	1.28	1.03	14.85	10.48	1.64	1.19	1.23	0.95	0.99	0.98	11.72	0.93	2.08	1.13	0.88	0.82	0.78	0.99	0.89	0.95	0.78	1.03	1.04	0.81	0.84	0.85	0.95	0.93	0.97	0.96	1.43	0.68	1.14	0.79	0.87	1.1	1.06	1.05	0.88	0.77	0.9	0.69	1.35
COVID-19_19	Mild	11.71	1.23	12.69	16.83	0.71	0.76	0.78	26.64	12.72	0.96	1.45	0.87	1.31	1.33	0.57	20.28	1.05	1.64	1.42	0.98	1.11	0.85	1.25	0.98	1.05	0.8	1.27	1.36	1.16	0.9	0.95	1.28	1.16	1.14	1.05	1.54	0.81	0.95	1.03	1.09	1.29	1.33	0.97	1.11	0.89	1	0.91	1.39
COVID-19_20	Mild	6.08	0.57	12.69	0	0.54	0.72	1.04	14.56	6.38	1.71	0.79	0.82	0.73	0.76	0.57	14.61	0.42	2.01	0.44	1.37	0.58	0.34	0.96	0.5	0.47	0.4	0.82	0.65	0.39	0.47	0.52	0.83	0.63	0.61	0.41	0.95	0.29	0.43	0.53	0.45	0.51	0.56	0.58	0.49	0.44	0.55	0.38	0.49
COVID-19_21	Mild	7.43	0.83	7.13	0	0.69	1.08	0.66	16.86	4.47	1.48	1.29	0.93	1.15	1.59	0.81	9.97	0.86	2.01	1.22	0.74	0.82	0.71	0.98	0.97	0.84	0.88	1.18	1.08	0.91	0.73	1.13	1.19	0.74	0.95	0.97	1.45	1.13	1.03	0.94	1.03	1.07	1.07	0.84	1.04	0.87	0.63	1.08	1.18
COVID-19_22	Mild	8.13	1.21	23.48	12.56	2.05	2.04	2.02	16.19	11.84	0.97	1.23	2.22	1.25	1.26	2.06	17.33	1.23	1.37	1.47	1.04	0.82	0.76	1.51	0.84	1.08	0.78	1.05	1.13	1.4	1.09	1	1.21	1.77	1.18	0.96	1.39	1.06	0.93	1.27	1.27	1.47	1.36	1.49	1.42	1.35	1.09	1.32	1.62
COVID-19_23	Mild	9.4	0.84	22.85	0	1.05	0.83	0.58	13.46	11.7	1.38	0.87	0.86	0.55	1.01	0.68	9.54	0.5	1.44	0.68	0.64	0.52	0.41	0.7	0.48	0.65	0.41	0.84	0.72	0.58	0.45	0.69	1.11	0.5	0.72	0.41	1.1	0.42	0.82	0.76	0.52	0.6	0.71	0.56	0.72	0.39	0.7	0.86	0.79
COVID-19_24	Mild	11.54	0.42	18.12	2.85	0.37	1.18	0.79	13.07	8.2	1.79	0.6	1.11	0.43	0.59	0.97	22.23	0.52	1.73	1	0.53	0.66	0.31	0.48	0.37	0.47	0.38	0.48	0.43	0.61	0.39	0.53	0.94	0.93	0.7	0.37	0.69	0.32	0.55	0.47	0.48	0.52	0.55	0.51	0.48	0.54	0.44	0.62	0.65
COVID-19_25	Mild	13.98	1.24	16.41	0	0.98	1.66	1.19	15.35	14.86	0.97	1.33	1.52	1.05	1.14	1.38	23.61	0.85	1.26	1.13	1.02	1.36	0.76	0.86	0.92	0.83	0.71	1.2	1	0.93	0.75	0.88	1.16	1	0.97	0.73	1.53	0.92	1.24	0.84	0.91	0.98	0.99	0.89	0.9	0.82	0.89	0.95	1.15
COVID-19_26	Mild	7.48	0.9	21.78	0	0.28	1.14	1.29	14.04	14.03	1.05	0.78	0.96	0.67	0.78	0.86	17.16	0.48	1.98	0.62	0.53	0.74	0.49	0.65	0.59	0.66	0.43	0.97	0.7	0.59	0.58	0.61	0.73	0.69	0.72	0.5	1.27	0.47	0.98	0.58	0.63	0.8	0.67	0.47	0.52	0.63	0.36	0.75	1.04
COVID-19_27	Mild	7.99	1.72	14.46	0	1.01	1.2	0.71	15.98	11.88	1.64	1.69	1.03	1.59	1.7	0.85	11.01	1.35	2.02	1.76	1.23	1.35	1.18	1.24	1.14	1.4	1.01	1.51	1.29	1.25	0.95	1.08	1.11	1.11	1.08	1.17	1.67	1.09	1.45	1.32	1.27	1.56	1.57	1.53	1.52	1.18	1.16	1.53	1.99
COVID-19_28	Mild	7.59	0.81	7.51	47.69	1.17	1.19	1.91	16.92	4.99	1.22	1.23	1.08	1.02	1.23	0.88	4.96	0.74	1.79	1.02	1.03	1.01	0.87	1.35	0.86	0.9	0.86	1.33	1.07	0.87	0.79	0.94	1.2	1.13	1.04	0.92	1.39	0.85	0.95	0.95	0.86	1.21	1.57	1.31	0.98	0.79	0.86	0.84	1.33
COVID-19_29	Mild	2.81	0.72	19.63	78.84	0.7	0.88	0.48	14.3	8.85	1.95	1.07	0.69	0.9	0.87	0.53	18.17	0.59	2.03	1.09	1.06	0.69	0.47	0.94	0.67	0.79	0.55	0.98	0.92	0.63	0.65	0.71	1.06	0.63	0.85	0.52	1.15	0.64	0.86	0.85	0.7	0.78	0.95	2.03	0.68	0.76	0.52	0.74	0.95
COVID-19_30	Mild	7.88	0.48	12.06	0	1.14	1.61	1.37	17.69	4.15	1.02	0.81	1.53	0.75	0.94	1.5	18.94	0.61	1.76	0.59	0.64	0.54	0.46	0.66	0.59	0.73	0.49	0.97	0.62	0.56	0.74	0.62	0.93	0.81	1.09	0.4	1.22	0.53	0.8	0.7	0.71	0.76	0.98	0.62	0.7	0.64	0.5	0.61	0.81
COVID-19_31	Mild	9.93	0.87	16.29	10.29	1.09	0.9	0.74	16.26	6.43	1.27	1.16	0.99	0.67	1.06	0.78	16.89	0.73	1.9	1.11	1	1.13	0.66	0.8	0.71	0.9	0.83	0.93	0.76	0.75	0.66	0.99	1.2	0.69	1.18	0.58	1.19	0.57	1.17	1.41	0.88	0.8	1.15	0.93	1	0.77	1.04	1.01	1.29
COVID-19_32	Mild	6.22	0.73	34.22	4.82	1.94	0.75	0.43	12.75	12.91	0.68	0.73	0.89	0.75	0.83	0.62	5.81	0.75	1.68	0.6	0.43	0.54	0.39	1.18	0.46	0.63	0.39	0.56	0.76	0.46	0.56	0.47	0.67	0.63	1.69	0.33	0.94	0.38	0.8	0.57	0.59	0.45	0.58	0.47	0.66	0.41	0.39	0.52	1.33
COVID-19_33	Mild	9.82	1.28	22.1	78.63	0.64	1.16	0.81	15.12	5.87	1.41	1.09	1.1	0.97	1.15	0.9	26.16	0.93	2.08	1.07	0.72	1.04	0.74	0.93	0.93	0.92	0.82	1.37	1.01	0.99	0.95	1.02	1.12	0.87	0.92	0.65	1.51	0.7	0.98	0.86	0.88	0.97	1.09	1.06	0.94	0.75	0.89	0.94	1.24
COVID-19_34	Mild	5.54	1.06	17.42	0	0.94	2.07	1.49	17.35	9.65	0.95	1.61	1.98	0.98	1.45	1.9	6.82	0.83	1.8	1.08	1.28	1.35	1.1	1.11	1.05	1.23	1.21	1.37	0.89	1.19	0.98	0.86	1.23	1.31	1.66	0.9	1.41	1.01	1.32	1.39	1.22	1.83	1.56	1.82	1.5	0.99	1.94	1.1	2.09
COVID-19_35	Mild	9.79	1.4	17.93	3.59	0.95	1.49	1.08	15.31	25.96	0.81	1.56	1.26	1.35	1.62	1.13	13.06	0.96	2.09	1.6	1.2	1.27	1.01	1.32	1.26	1.1	1.31	1.57	1.48	1	0.89	1.39	1.2	0.95	1.03	1.06	1.67	1.04	1.29	1.26	1.19	1.6	1.6	1.34	1.31	1.04	1.05	1	1.35
COVID-19_36	Mild	12.49	0.69	13.76	0	0.79	0.93	1.78	14.24	5.78	1.15	0.89	0.78	0.64	0.89	0.69	6.88	0.73	1.65	0.89	0.84	0.68	0.49	0.52	0.61	0.77	0.72	0.89	0.7	0.95	0.48	0.73	0.86	0.69	0.6	0.51	1.27	0.65	0.66	0.75	0.83	0.79	1.23	0.58	0.77	0.67	0.68	0.72	0.73
COVID-19_37	Mild	6.44	0.39	22.41	0	1.84	0.77	0.41	16.01	5.45	1.47	0.41	0.59	0.34	0.46	0.61	26.86	0.45	1.64	0.42	0.52	0.47	0.31	0.98	0.35	0.58	0.45	0.55	0.61	0.42	0.34	0.43	0.54	0.39	0.56	0.34	0.81	0.33	0.49	0.65	0.53	0.54	0.69	0.56	0.59	0.46	0.41	0.47	0.6
COVID-19_38	Mild	8.89	0.42	18.56	0	0.35	1.02	1.16	14.65	3.08	0.98	0.62	1.01	0.46	0.57	0.93	12.29	0.56	1.59	0.74	0.74	0.5	0.31	0.48	0.45	0.54	0.48	0.86	0.55	0.46	0.51	0.55	1.18	0.5	0.59	0.29	1.26	0.34	0.76	0.6	0.57	0.44	0.61	0.4	0.54	0.45	0.34	0.54	0.49
COVID-19_39	Mild	6.58	0.73	12.75	0	1.13	2.05	1.73	13.72	10.76	0.85	1.03	2.19	0.78	0.92	1.96	12.02	0.87	1.76	1.03	0.99	0.87	0.68	0.69	0.69	0.78	0.84	0.81	0.86	0.69	0.61	0.73	1.1	1.29	1.47	0.75	1.2	0.79	1.18	1.06	1.04	1.08	1.3	1.16	1.18	0.98	1.01	0.92	1.31
COVID-19_40	Mild	6.44	0.38	14.46	0	0.37	1.08	0.81	13.19	7.08	1.18	0.6	1	0.42	0.59	0.9	11.35	0.57	1.85	0.49	0.65	0.43	0.3	0.43	0.41	0.57	0.42	0.59	0.47	0.52	0.44	0.63	0.68	0.73	0.64	0.39	0.77	0.33	0.53	0.56	0.63	0.48	0.53	0.44	0.64	0.6	0.4	0.45	0.54
COVID-19_41	Mild	9.57	1.6	16.79	0	0.55	1.36	1.49	15.35	9.98	1.58	1.57	1.17	1.06	1.16	1.01	20.01	1.11	1.64	1.47	1.13	1.27	1	1	1.14	1.32	1.25	1.4	1.35	1.43	0.83	1.06	1.24	1.1	1.31	1.17	1.73	1.1	1.39	1.25	1.32	1.53	1.43	1.4	1.16	1.4	1.19	1.03	1.61
COVID-19_42	Mild	9.88	1.36	21.65	28.31	0.89	1.3	0.76	15.38	12.35	1.37	1.28	1.16	1.09	1.52	0.97	23.4	0.87	1.27	0.75	1.59	0.8	0.75	1.16	0.8	0.95	0.82	0.88	0.98	0.85	0.91	0.77	1.38	1.11	1.12	0.78	1.57	0.63	1.03	0.98	0.82	1.15	0.9	0.83	0.82	1.08	0.71	0.82	1.27
COVID-19_43	Mild	7.71	0.69	22.79	0	0.77	0.99	0.84	16.42	2.52	1.98	1.12	1.33	0.83	1.16	1.03	33.04	0.68	1.96	0.91	1.04	0.84	0.62	0.7	0.74	0.73	0.79	1.16	0.96	0.71	0.76	0.91	1.1	0.75	0.83	0.73	1.33	0.69	1.01	1.14	0.8	1.06	1.09	0.9	0.75	0.79	0.63	0.66	0.77
COVID-19_44	Mild	4.16	0.75	9.28	0	0.42	1.04	0.75	22.2	1.68	1.81	0.86	1.06	0.71	0.89	0.8	15.38	0.59	2.22	0.69	0.57	0.58	0.51	0.82	0.77	0.78	0.54	0.84	0.6	0.52	0.76	0.77	0.98	0.78	1.05	0.75	1.23	0.49	0.9	1.02	0.73	0.69	0.94	0.63	0.83	0.57	0.58	0.52	0.82
COVID-19_45	Mild	5.71	0.43	10.86	0	0.33	0.57	0.44	16.34	1.4	0.67	0.58	0.42	0.43	0.59	0.4	20.79	0.56	1.99	0.63	0.35	0.54	0.33	0.43	0.42	0.52	0.53	0.73	0.55	0.42	0.45	0.63	0.74	0.37	0.82	0.42	1.12	0.4	0.67	0.62	0.82	0.84	0.9	0.48	0.7	0.51	0.41	0.64	0.69
COVID-19_46	Mild	6.72	0.94	2.84	0	0.47	1.17	0.62	13.46	2.75	0.75	0.64	1.12	0.56	0.57	0.95	10.48	1.1	2.15	0.95	0.43	0.51	0.42	0.43	0.65	0.58	0.54	0.97	1.06	0.84	0.43	0.7	0.9	0.6	0.65	0.53	1.39	0.49	1.01	0.62	0.9	0.58	0.64	0.65	0.93	0.45	0.4	0.85	0.45
COVID-19_47	Mild	5.49	0.73	4.99	2.6	0.71	1.26	1.53	14.23	2.75	0.71	1.03	1.25	0.78	0.86	0.94	7.79	0.81	1.26	0.75	0.52	0.89	0.49	0.8	0.8	1	0.62	0.83	0.81	0.84	0.67	0.65	1.03	0.69	0.95	0.58	1.16	0.54	1.12	0.88	0.92	0.89	0.94	0.83	0.84	0.88	0.59	0.85	0.87
COVID-19_48	Mild	10.07	1.5	18.81	9.16	0.99	1.4	0.94	25.74	18.36	1.18	1.49	1.33	1.12	1.56	1.2	30.93	1.59	1.25	1.62	0.88	1.6	1.37	1.37	1.45	1.14	0.98	1.06	1.4	1.01	1.37	1.01	1.04	1.87	1.57	1.4	1.32	1.27	1.31	1.33	1.5	1.54	1.53	1.8	1.48	1.63	1.42	1.56	1.58
COVID-19_49	Mild	4.67	0.72	17.68	0	0.41	1.05	1.13	16.22	7.55	1.46	1.08	0.91	0.93	1.01	0.7	22.67	0.57	1.68	0.75	0.53	0.88	0.72	0.79	0.93	0.81	0.77	0.79	0.68	0.57	0.59	0.64	0.87	0.71	0.64	0.76	1.3	0.53	0.84	1.25	0.81	1.29	0.98	1.3	0.91	0.71	0.98	0.73	1.29
COVID-19_50	Mild	8.38	0.93	12.06	42.99	0.3	0.62	0.52	13.74	5.82	1.35	0.83	0.64	0.97	1.06	0.58	15.85	0.6	1.42	0.82	0.57	0.75	0.57	0.47	0.64	0.78	0.62	1.13	0.73	0.5	0.59	0.81	0.81	0.52	0.62	0.45	1.25	0.5	0.85	0.73	0.9	0.87	1	0.44	0.89	0.54	0.56	0.55	1.1
COVID-19_51	Mild	9.9	1.07	14.77	13.81	1.04	1.5	1.54	14.41	11.65	1.22	1.02	1.56	0.95	1.46	1.28	13.26	0.81	1.06	0.87	0.65	0.79	0.66	1.54	0.83	1.14	0.81	1.05	1.1	0.82	0.9	0.95	0.94	1.05	0.99	0.81	1.21	0.66	1.05	0.95	1.06	1.12	1.18	1.02	1.11	0.96	0.94	0.84	1.06
COVID-19_52	Mild	4.67	0.45	9.53	0	0.45	0.57	0.3	14.49	7.36	0.97	0.34	0.57	0.41	0.65	0.51	5.84	0.38	1.67	0.39	0.55	0.36	0.18	0.32	0.31	0.37	0.24	0.37	0.23	0.27	0.5	0.4	1.13	0.64	0.66	0.33	0.35	0.2	0.48	0.43	0.4	0.3	0.37	0.24	0.38	0.5	0.33	0.3	0.45
COVID-19_53	Mild	9.62	1.3	27.97	5.02	0.58	0.85	0.82	17.44	9.13	1.21	1.23	0.69	0.8	0.99	0.7	20.18	0.68	1.57	1.2	1.31	0.81	0.68	0.93	0.88	0.97	0.81	1.32	0.85	0.96	0.72	0.95	0.98	0.65	0.89	0.65	1.51	0.68	1.19	0.94	1.03	1.06	1.22	0.72	0.87	0.71	0.83	1.01	1.14
COVID-19_54	Mild	12.92	1.03	44.13	4	0.69	1.61	1	17.89	15.8	1.33	1.27	1.73	0.98	1.27	1.27	27.47	0.98	1.58	1.24	0.67	1.08	0.79	1.08	0.94	1.05	0.95	1.38	0.97	1.17	0.88	1.05	1.07	1	1.01	1.08	1.41	0.91	1.17	1.19	1.01	1.22	1.07	0.94	1.01	0.92	0.91	1.3	1.24
COVID-19_55	Mild	8.08	0.62	13.7	0	0.52	0.9	0.49	19.79	0.89	0.95	0.96	0.87	0.66	0.88	0.69	13.26	0.5	1.69	0.66	0.47	0.57	0.45	0.77	0.53	0.66	0.52	0.91	0.66	0.6	0.55	0.61	0.75	0.73	0.9	0.69	1.32	0.45	0.85	0.63	0.72	0.75	0.64	2.02	0.5	0.58	0.51	0.67	0.65
COVID-19_56	Mild	20.82	1.44	13.64	0	0.91	1.25	0.9	28.42	8.11	1.62	1.26	1.31	1.25	1.19	1.07	19.48	0.81	1.6	0.81	1.21	1.31	0.85	1.14	0.99	1.01	0.73	1.24	1.11	0.78	0.8	0.78	1.33	1.1	1.13	1.02	1.47	0.79	1.1	1.19	0.81	1.08	0.83	0.82	1.05	0.89	0.73	0.78	0.99
COVID-19_57	Mild	1.97	0.55	12.31	0	0.21	0.62	0.48	13.26	11.18	0.68	0.61	0.66	0.55	0.56	0.53	9.81	0.32	2.05	0.44	0.99	0.47	0.26	0.45	0.38	0.64	0.37	0.68	0.45	0.31	0.34	0.31	0.6	0.55	0.52	0.46	0.76	0.27	0.53	0.46	0.35	0.56	0.52	0.46	0.36	0.4	0.3	0.55	0.5
COVID-19_58	Mild	7.06	0.66	3.09	0	0.39	0.86	0.51	16.35	6.94	0.93	0.6	0.65	0.65	0.75	0.61	9.64	0.47	1.8	0.76	0.59	0.51	0.45	0.52	0.59	0.57	0.55	0.9	0.65	0.66	0.47	1	0.83	0.48	0.57	0.61	1.25	0.47	1.01	0.69	0.74	0.75	0.74	0.48	0.55	0.53	0.47	0.62	0.82
COVID-19_59	Mild	7.4	0.62	12.12	0	1.04	1.41	1.07	22.98	7.88	0.84	0.69	1.4	0.56	0.94	1.23	20.38	0.66	1.87	0.81	0.47	0.75	0.53	0.94	0.54	0.81	0.62	0.87	0.65	0.69	0.65	0.79	0.87	0.83	0.7	0.64	1.16	0.5	1.02	1.07	0.95	0.85	0.99	0.83	0.84	0.87	0.7	0.85	1.02
COVID-19_60	Mild	10.69	0.75	12.06	0	0.24	1.36	1.1	16.44	6.66	0.95	0.85	1.3	0.83	0.85	1.2	18.17	0.58	1.96	0.72	0.85	0.63	0.6	0.72	0.65	0.7	0.63	0.86	0.67	0.56	0.69	0.8	0.99	1.04	1.11	0.71	1.24	0.58	1.01	0.66	0.84	0.89	0.73	0.59	0.75	0.88	0.56	0.8	0.85
COVID-19_61	Mild	11.79	0.64	7.7	68.8	1.23	0.73	0.72	14.32	13.14	1.65	0.92	0.73	0.59	0.8	0.62	17.43	0.57	1.89	0.96	0.62	0.55	0.52	0.51	0.6	0.51	0.59	1.03	0.48	0.45	0.48	0.8	0.87	0.62	0.5	0.64	1.35	0.53	1	0.7	0.97	0.85	1.16	0.51	0.98	0.6	0.67	0.81	1.01
COVID-19_62	Mild	6.58	0.49	8.02	2.46	0.46	0.85	0.61	15.93	3.77	1.14	0.7	0.89	0.49	0.96	0.72	9.07	0.43	1.94	0.53	1.19	0.49	0.35	0.93	0.6	0.96	0.55	0.61	0.65	0.55	0.59	1	0.66	0.7	0.71	0.55	1.07	0.45	0.68	0.61	0.5	0.41	0.44	0.37	0.45	0.7	0.26	0.53	0.37
COVID-19_63	Mild	10.07	0.9	10.86	0	0.65	0.64	0.47	15.35	5.68	1.07	0.72	0.68	0.5	0.67	0.55	19.14	0.51	1.82	0.68	0.92	0.73	0.48	0.59	0.62	0.67	0.48	0.64	0.49	0.49	0.58	0.54	0.75	0.53	0.91	0.64	1.01	0.46	0.84	0.7	0.65	0.98	0.72	0.57	0.57	0.55	0.48	0.59	0.98
COVID-19_64	Mild	7.29	0.71	12.88	38.86	1.07	1.28	1.01	16.15	4.33	1.46	0.72	0.88	0.63	0.86	0.67	17.33	0.47	1.85	0.5	0.53	0.69	0.44	1.17	0.49	0.64	0.55	0.56	0.79	0.52	0.74	0.61	0.91	0.78	0.85	0.57	0.75	0.46	0.89	0.93	0.52	0.72	0.69	0.69	0.54	0.5	0.57	0.54	0.94
COVID-19_65	Mild	5.15	0.59	30.05	0	0.36	0.47	0.41	20.94	6.24	0.68	0.95	0.62	0.68	0.84	0.41	1.98	0.71	1.87	0.84	0.24	1.44	0.58	1.03	0.49	0.51	0.54	0.79	0.63	0.52	0.39	0.57	0.76	0.58	0.62	0.5	0.9	0.47	0.74	0.75	0.82	0.8	1.51	0.66	0.82	0.59	0.72	0.67	0.69
COVID-19_66	Mild	9.29	1.75	1.64	6.62	1.21	2.06	2.08	16.65	0.84	0.94	1.52	1.96	1.23	1.5	1.93	8.33	1.62	1.91	2.06	1.06	1.33	1.09	1.13	1.22	1.18	1.49	1.64	1.26	0.99	1.07	1.42	1.24	1.23	1.69	1.3	1.64	1.12	1.26	1.32	1.44	1.62	1.53	1.13	1.51	1.43	1.05	1.15	1.53
COVID-19_67	Mild	9.93	0.39	12.5	0	0.52	0.53	0.42	14.94	8.71	1.6	0.53	0.64	0.39	0.65	0.41	24.45	0.47	1.89	0.9	0.38	0.41	0.3	0.43	0.38	0.38	0.37	0.76	0.48	0.32	0.39	0.5	0.62	0.39	0.42	0.41	1.06	0.35	0.55	0.76	0.68	0.6	0.69	0.43	0.58	0.46	0.41	0.54	0.52
COVID-19_68	Mild	7.43	0.67	7.45	34.86	0.48	1.54	1.11	17.77	8.48	0.96	0.75	1.33	0.48	0.73	1.34	16.19	0.75	1.91	0.91	0.86	0.55	0.41	1.64	0.52	0.68	0.52	0.93	1.1	0.6	0.49	0.76	0.9	0.67	0.87	0.55	1.37	0.41	0.99	0.74	0.78	0.65	0.62	0.6	0.7	0.61	0.67	0.66	0.79
COVID-19_69	Mild	15.95	1.57	20.27	74.75	1.08	1.48	2.22	21.5	12.3	0.99	1.33	1.45	0.98	1.13	1.29	21.16	1.21	1.51	1.51	1.06	0.93	0.85	1.83	1	1.35	1.04	1.7	1.7	1.08	0.86	1.24	1.17	0.91	1.11	0.93	1.6	0.91	1.24	1.22	1.19	1.15	1.23	1.14	1.22	1.16	0.93	1.13	1.35
COVID-19_70	Mild	7.32	1.53	17.17	0	1.12	1.15	0.87	18.02	4.43	1.09	1.35	1.14	1.19	1.46	0.91	36.27	1.13	1.65	1.51	0.99	1.4	1.19	1.09	1.13	1.3	1.36	1.26	1.11	1.01	0.92	1.09	1.2	0.97	1	1.39	1.53	1.04	1.26	1.48	1.26	1.36	1.58	1.24	1.57	1.07	1.19	1.07	1.78
COVID-19_71	Mild	10.19	0.55	11.62	53.93	1.86	0.59	0.59	16.84	4.29	0.66	0.89	0.57	0.52	1.03	0.49	13.97	0.44	1.48	0.56	1	0.51	0.47	1.63	0.52	0.61	0.6	0.63	1.04	0.57	0.73	0.55	0.65	0.5	1.09	0.49	1.17	0.41	0.92	0.66	0.65	0.77	0.82	0.62	0.57	0.59	0.58	0.76	0.67
COVID-19_72	Moderate	6.98	1.89	9.85	0	0.75	1.66	1.19	23.24	7.97	2.41	1.45	1.46	1.18	1.45	1.26	13.16	1.05	2.26	2.53	1.16	1.14	1.06	1.18	1.03	1.14	0.95	1.04	0.95	0.87	0.89	0.99	1.22	1.43	1.58	0.97	1.36	0.78	1.26	1.42	0.84	1.4	1.14	1.11	1.08	1.28	1.09	0.95	1.59
COVID-19_73	Moderate	6.75	0.37	14.96	0	0.79	1	0.5	12.4	12.26	1.38	0.61	1.04	0.58	0.8	0.8	10.71	0.35	2.35	0.45	0.2	0.69	0.3	0.48	0.41	0.47	0.43	0.52	0.41	0.39	0.43	0.39	0.73	0.7	0.62	0.39	0.65	0.33	0.72	0.51	0.43	0.54	0.61	0.45	0.47	0.48	0.41	0.39	0.51
COVID-19_74	Moderate	6.53	0.51	11.36	3.74	0.49	1.13	0.44	18.74	9.37	0.98	0.87	0.61	0.72	1.04	0.84	22.03	0.76	2.06	0.58	0.89	1.53	0.42	0.61	0.53	0.65	0.56	0.61	0.5	0.64	0.67	0.54	1.01	1.07	1.04	0.56	0.91	0.44	0.78	0.66	0.73	0.74	0.82	0.68	0.68	0.64	0.63	0.53	0.75
COVID-19_75	Moderate	12.72	1.04	8.27	0	1.23	1.9	1.6	17.2	7.64	1.46	1.21	1.76	1.23	1.63	1.84	28.95	1.25	2.08	1.47	1.14	1.34	1.06	1.2	1.05	1.05	1.38	1.49	1.44	1.07	1.07	1.31	1.21	1.32	1.38	1.26	1.59	0.97	1.17	1.34	1.37	1.43	1.45	1.44	1.5	1.46	1.32	1.38	1.38
COVID-19_76	Moderate	5.04	0.96	7.51	36.7	0.66	1.19	0.85	14.17	8.15	0.83	1.02	0.95	0.86	1.18	0.92	19.51	0.98	1.77	2.07	0.69	0.58	0.46	0.58	0.68	0.71	0.64	1.18	0.67	0.65	0.65	0.79	1.15	0.92	0.92	0.7	1.39	0.57	1.05	0.69	0.69	0.7	0.62	1.24	0.57	0.68	0.38	0.56	0.6
COVID-19_77	Moderate	6.89	0.63	3.79	9.67	0.85	0.43	0.44	14.05	4.8	0.42	0.73	0.42	0.66	0.71	0.4	3.76	0.74	2.09	1.17	0.4	0.49	0.51	1.31	0.5	0.53	0.51	0.75	0.85	0.45	0.45	0.63	0.72	0.57	0.62	0.48	1.05	0.4	0.72	0.66	0.51	0.55	0.52	0.44	0.55	0.41	0.37	0.48	0.55
COVID-19_78	Moderate	7.63	0.97	10.29	87.3	0.79	0.81	0.75	15.77	2.05	1.42	1.02	0.84	0.91	0.77	0.76	17.19	0.82	2.16	1.02	0.78	0.69	0.53	0.84	0.84	0.69	0.6	0.96	0.58	0.59	0.7	0.87	0.88	0.63	0.79	0.86	1.37	0.6	1.08	0.66	0.7	0.8	0.77	0.57	0.79	0.57	0.51	0.61	0.63
COVID-19_79	Moderate	5.97	0.86	11.43	0	0.41	0.92	1.96	14.75	10.48	1.43	0.78	0.93	0.78	0.81	0.74	5.1	0.63	2.38	2.39	0.37	0.67	0.46	0.75	0.51	0.53	0.38	0.56	0.5	0.45	0.52	0.47	0.58	0.7	0.61	0.59	0.79	0.32	0.57	0.59	0.42	0.65	0.62	1.05	0.64	0.49	0.54	0.45	0.58
COVID-19_80	Moderate	10.61	1.27	9.91	30.32	0.74	1.18	1.32	17.95	2.28	0.75	1.49	1.24	1.4	1.84	1.03	13.53	0.94	2.13	1.42	1.1	1.24	0.96	1.26	0.97	1.02	1.23	1.35	0.97	0.75	0.84	0.88	1.09	1.06	1.14	1	1.45	0.82	1.15	1.06	1.15	1.47	1.3	1.07	1.03	1.14	0.98	0.9	1.28
COVID-19_81	Moderate	7.68	0.38	6.44	0	0.37	0.95	2.23	17.05	2	0.78	0.6	0.96	0.44	0.55	0.82	13	0.39	2.11	0.53	0.21	0.38	0.25	0.54	0.36	0.34	0.39	0.53	0.31	0.29	0.33	0.4	0.61	0.57	0.48	0.38	0.66	0.26	0.45	0.43	0.45	0.44	0.57	0.39	0.41	0.52	0.39	0.41	0.53
COVID-19_82	Moderate	13.62	0.79	16.04	0	0.38	1.31	2.28	17.06	2.24	1.38	0.85	1.22	0.9	0.85	1.01	18.91	0.88	1.7	0.85	0.81	0.72	0.53	0.62	0.55	0.63	0.52	0.98	0.5	0.5	0.58	0.67	0.78	0.99	0.86	0.57	1.34	0.41	0.82	0.86	0.72	0.97	0.92	0.92	0.87	0.81	0.61	0.76	0.82
COVID-19_83	Moderate	14.94	1.41	11.36	0	0.61	1.45	1.26	13.43	5.31	1.76	1.07	1.32	0.78	0.83	1.12	15.11	0.84	2.14	1.11	0.87	0.74	0.65	0.71	0.78	0.91	0.86	1.27	0.82	0.74	0.79	0.9	0.93	0.65	1.13	0.76	1.5	0.56	1.05	0.94	0.78	1.1	0.88	0.6	1.02	0.76	0.62	0.86	1.2
COVID-19_84	Moderate	16.21	0.86	8.02	0	1.02	1.11	0.62	15.39	13.19	0.99	0.97	1.18	0.66	0.83	0.88	14.24	0.78	2.21	0.58	0.98	0.83	0.44	0.89	0.57	0.67	0.59	0.97	0.58	0.64	0.57	0.68	0.82	0.69	0.89	0.54	0.92	0.44	0.95	0.65	0.66	0.7	0.72	0.67	0.66	0.6	0.57	0.58	0.92
COVID-19_85	Moderate	9.06	0.61	31.44	0	1.36	1.64	1.24	14.76	11.18	1.13	0.82	1.6	0.77	0.72	1.49	27.57	0.5	2.38	0.61	0.65	0.7	0.45	0.61	0.59	0.66	0.56	0.55	0.54	0.54	0.47	0.6	0.92	0.8	0.65	0.58	1.07	0.48	0.8	0.89	0.58	0.81	0.65	0.63	0.63	0.6	0.51	0.61	0.77
COVID-19_86	Moderate	16.38	1.26	14.33	23.41	1.13	1.62	1.25	22.21	7.36	1.16	1.34	1.49	1.03	1.25	1.32	20.42	0.91	2.45	1.04	0.67	1.21	0.7	1.19	0.92	1.01	0.85	1.02	0.88	1	0.73	1.1	1.15	1.26	1.37	0.86	1.24	0.7	1.03	1.24	1.15	1.31	1.05	1.2	1.04	0.85	0.75	0.91	1.02
COVID-19_87	Moderate	7.79	0.93	20.96	0.13	0.42	1.5	1.1	21.25	17.38	2.4	1.08	1.47	0.97	0.98	1.02	31.06	0.73	1.7	0.71	1.17	0.71	0.55	0.73	0.79	0.82	0.64	0.6	0.45	0.52	0.67	0.92	0.86	1.14	1.77	0.68	0.88	0.5	0.86	1.38	0.56	0.72	0.58	0.87	0.52	0.72	0.6	0.79	0.72
COVID-19_88	Moderate	8.22	1.6	18.69	0	0.73	1.25	1.04	19.21	6.01	1.19	1.18	1.39	1.13	1.01	1.04	11.75	0.87	2.41	1.03	0.66	1.05	0.73	1.36	0.84	0.87	0.96	0.94	0.92	0.84	0.77	0.78	1.04	1.29	1.07	0.95	1.23	0.78	1.01	1.03	0.78	0.99	1.14	1.18	0.83	0.98	0.92	0.87	1.22
COVID-19_89	Moderate	8.81	0.68	22.73	0	0.6	1.49	1.07	19.05	5.27	0.95	0.71	1.55	0.78	0.79	1.1	21.02	0.59	2.05	0.74	0.93	0.84	0.55	0.77	0.62	0.74	0.67	0.82	1.32	0.55	0.62	0.72	0.99	1.18	0.87	0.74	0.71	0.51	0.91	0.98	0.6	0.63	0.77	0.97	0.94	0.74	0.69	0.67	0.98
COVID-19_90	Moderate	7.09	1.31	15.59	0	0.52	1.49	0.92	36.24	5.64	1.08	1.35	1.44	1.28	1.18	1.12	20.99	1.02	2.18	1.1	0.97	1.25	1.04	1.52	1.05	1.1	1.08	1.17	1.14	1.18	0.99	0.94	0.99	1.02	1.22	1.25	1.42	0.91	1.13	1.4	1.29	1.5	1.26	1.56	1.41	1.38	1.36	1.23	1.51
COVID-19_91	Moderate	10.66	1.14	19.19	18.73	0.79	1.82	1.5	36.78	23.53	2.13	1.39	1.89	1.32	1.16	1.67	25.45	1.18	2.42	1.21	1.03	1.13	1.07	1.56	1.33	1.21	1.23	1.37	1.11	1.11	0.94	1.15	1.19	1.59	1.54	1.24	1.44	1.01	1.16	1.2	0.96	1.26	1.28	1.29	1.07	1.2	1.01	0.92	1.42
COVID-19_92	Moderate	13.87	0.67	8.71	1.88	1.71	1.49	2.24	13.81	0	0.95	0.73	1.58	0.73	0.81	1.42	12.93	0.51	2.46	0.62	1.12	0.69	0.45	0.6	0.61	0.54	0.63	0.55	0.5	0.53	0.45	0.51	1.02	0.8	0.74	0.71	0.69	0.55	0.83	0.67	0.57	0.69	0.81	0.94	0.58	0.77	0.67	0.6	0.88
COVID-19_93	Moderate	16.15	0.49	12.18	1.6	0.43	0.81	0.49	14.06	7.22	1.01	0.59	1.07	0.56	0.76	0.74	10.61	0.48	2.28	0.52	0.39	0.47	0.37	0.54	0.43	0.48	0.43	0.47	0.41	0.43	0.43	0.38	0.75	0.8	0.74	0.52	0.67	0.31	0.49	0.59	0.34	0.47	0.42	0.45	0.46	0.51	0.4	0.43	0.49
COVID-19_94	Moderate	6.95	0.63	16.79	0	0.43	1.22	0.73	16.66	11.42	1.03	0.69	1.17	0.7	0.68	0.85	33.95	0.42	0.31	0.78	0.66	0.58	0.64	0.7	0.75	0.56	0.55	0.67	0.46	0.56	0.46	0.56	1.14	0.81	1.14	0.66	0.7	0.5	0.6	0.74	0.49	0.56	0.63	0.76	0.65	0.64	0.52	0.52	0.69
COVID-19_95	Moderate	6.47	0.68	14.39	5.17	0.41	0.93	0.67	18.92	14.86	1.62	0.83	0.85	0.73	0.64	0.75	15.92	0.56	2.38	0.55	0.71	0.58	0.55	0.83	0.6	0.64	0.52	0.73	0.48	0.53	0.45	0.49	1.11	0.56	0.74	0.6	0.86	0.48	0.89	0.81	0.41	0.8	0.43	0.47	0.48	0.51	0.51	0.59	0.5
COVID-19_96	Moderate	3.08	0.58	8.72	0	1.21	0.6	0.52	15.41	5.59	0.66	0.91	0.44	0.95	1.01	0.64	20.99	0.99	2.54	0.71	1.14	0.73	0.78	0.67	0.8	0.83	0.71	0.77	0.84	0.87	0.73	0.82	0.62	0.58	0.51	0.89	0.45	0.93	0.66	0.54	0.59	0.84	0.6	0.63	0.68	0.78	0.72	0.7	0.67
COVID-19_97	Moderate	6.13	0.65	7.59	0	1.23	0.63	1.17	17.07	1.22	1.34	0.92	0.85	0.8	0.69	0.83	18.27	0.96	2.31	0.73	1.05	0.79	0.86	0.74	1.01	0.77	0.98	1.05	0.88	1.22	0.71	0.93	0.9	0.55	1.01	0.8	0.58	0.91	1.02	0.76	0.63	0.84	0.88	0.88	0.69	0.94	0.86	1.06	0.76
COVID-19_98	Moderate	4.32	0.56	5.82	0.06	0.8	1.01	1.18	13.67	1.11	1.07	0.75	1.16	0.69	0.66	1.09	4.76	0.72	2.13	1.64	1.05	0.61	0.4	0.61	0.64	0.87	0.82	0.54	0.55	0.84	0.7	0.65	0.62	0.65	1.25	0.65	0.39	0.64	0.63	0.66	0.54	0.51	0.56	0.5	0.42	0.61	0.56	0.53	0.53
COVID-19_99	Moderate	11.08	1.43	13.89	0.22	2.06	1.51	1.25	36.07	4.6	1.55	1.38	1.57	1.49	1.58	1.57	9.65	1.62	2.62	1.22	1.19	1.28	1.28	1.55	1.54	1.55	1.71	1.55	1.49	1.77	1.34	1.44	1.1	1.01	1	1.36	1.24	1.34	1.35	1.25	1.27	1.46	1.4	1.3	1.14	1.29	1.32	1.4	1.24
COVID-19_100	Moderate	6.67	1.18	5.74	23.4	1.37	0.77	1.42	15.84	0	0.63	0.97	0.85	0.77	0.77	0.87	3.6	1.16	2.36	0.52	0.84	1.07	0.88	0.97	0.95	1.11	0.92	1.29	1.02	1.15	0.99	1.12	0.63	0.59	0.81	0.75	0.69	0.81	1.01	0.62	0.62	0.95	0.89	0.71	0.51	0.78	0.72	0.77	0.63
COVID-19_101	Moderate	6.19	0.77	15.11	0	1.13	0.82	0.83	36.89	0.06	1.36	0.74	1.04	0.58	0.77	1.07	3.5	0.74	2.45	0.42	1.04	0.74	0.66	1.43	0.71	1.26	1.1	0.67	1.05	0.77	0.67	0.81	0.55	0.72	0.53	0.54	0.38	0.63	0.8	0.69	0.59	0.59	0.71	0.77	0.54	0.79	0.64	0.5	0.57
COVID-19_102	Moderate	6.62	1	27.14	1.32	1.12	1.25	0.86	20.61	7.03	0.9	0.99	1.53	0.8	1.09	1.35	6.83	1.15	2.63	0.81	1.23	0.97	1.03	1.05	1.2	1.05	1.06	1.06	1.02	1.16	0.82	1	0.77	0.93	0.91	0.92	0.61	0.87	1	1	0.77	1.16	1.07	1.08	0.83	1.19	1.11	0.92	0.96
COVID-19_103	Moderate	10.39	1.36	18.66	7.25	1.76	1.54	0.85	14.41	5.92	0.91	1.64	1.55	1.5	1.87	1.86	17.26	1.71	2.17	1.46	1.39	1.36	1.53	1.3	1.77	1.43	2.04	1.55	1.58	1.89	1.38	1.44	1.31	1.35	1.19	1.4	1.23	1.21	1.41	1.63	1.38	1.72	1.58	1.71	1.22	1.65	1.62	1.4	1.85
COVID-19_104	Moderate	11.77	1.47	8.8	0.25	0.95	1.73	1.94	33.95	0.94	0.89	1.46	1.91	1.6	1.91	1.79	15.66	1.86	2.43	1.63	1.14	1.53	1.5	1.75	1.61	1.58	1.87	1.67	1.63	1.88	1.59	1.54	1.3	1.71	1.47	1.9	1.22	1.59	1.42	1.36	1.51	1.67	1.55	2.04	1.62	1.74	1.67	1.51	1.57
COVID-19_105	Moderate	4.6	0.82	11.87	0	0.9	1.18	1.13	13.29	1.11	0.74	1.06	1.52	1.13	1.12	1.33	22.66	1.16	2.62	0.75	0.59	0.93	0.6	0.8	1.14	0.9	0.8	0.94	0.97	1.27	0.73	0.91	0.69	0.72	0.62	0.75	0.77	0.86	0.78	0.76	0.84	0.88	0.82	0.67	0.65	1.06	0.97	1.69	0.73
COVID-19_106	Moderate	5.09	0.49	25.28	6.01	0.5	0.74	0.66	15.76	20.82	1.6	0.57	0.8	0.65	0.63	0.66	5.67	0.92	2.63	0.5	0.72	0.48	0.47	0.56	0.71	0.69	0.59	0.78	0.78	0.76	0.62	0.86	0.48	0.47	0.42	0.63	0.57	0.67	0.84	0.52	0.55	0.65	0.67	1.09	0.51	0.68	0.57	0.55	0.5
COVID-19_107	Moderate	7.59	0.62	13.49	0	0.94	1.09	0.88	14.93	14.12	1.38	0.68	1.09	0.76	0.95	1.14	16.61	0.99	2.65	0.61	0.81	0.78	0.58	1.22	0.76	0.9	0.69	0.83	1.03	1.1	0.97	1.12	0.84	0.87	0.66	0.55	0.55	0.65	0.95	0.75	0.6	0.63	0.7	0.75	0.49	0.8	0.58	0.9	0.53
COVID-19_108	Moderate	8.95	1.14	11.31	0	1.63	1.6	1.21	21.09	4.87	0.86	1.36	1.83	1.32	1.48	1.68	16	1.63	2.46	1.41	1.04	1.15	1.26	1.08	1.46	1.48	1.33	1.44	1.41	1.59	1.36	1.27	1.21	1.01	1.15	1.33	1.27	1.35	1.39	1.37	1.28	1.32	1.27	1.52	0.99	1.46	1.24	1.24	1.47
COVID-19_109	Moderate	8.72	0.97	17.77	24.8	0.61	1.2	0.98	13.61	2.27	1.18	0.72	1.26	0.68	0.86	1.3	13.49	0.94	2.34	0.59	0.96	0.84	0.72	0.62	0.74	0.9	0.75	0.84	0.78	0.98	0.69	1	0.97	0.7	1.1	0.65	0.54	0.63	0.9	0.76	0.74	0.71	0.86	0.8	0.65	0.86	0.72	0.63	0.69
COVID-19_110	Moderate	11.91	1.09	20.11	1.02	1.12	1.33	1.65	19.25	9.58	1.28	1.09	1.49	0.89	1.12	1.31	13.04	1.35	2.5	0.78	1.19	1.22	1.19	0.85	1.1	1.4	1.15	1.3	0.89	1.13	0.94	1.27	0.92	0.92	0.82	0.85	0.86	0.87	1.19	1.14	1.07	1.09	1	1.14	0.83	1.25	1.03	1.13	1.05
COVID-19_111	Moderate	11.65	1.33	27.3	7.92	1.3	1.87	1.35	15.5	18.38	1.41	1.6	2.01	1.53	1.89	1.97	8.76	2.03	2.39	1.26	1.39	1.73	1.4	1.89	1.55	1.67	1.58	1.56	1.6	1.79	1.44	1.42	1.4	1.73	1.66	1.46	1.16	1.42	1.53	1.39	1.47	1.69	1.39	1.78	1.46	1.76	1.65	1.24	1.59
COVID-19_112	Moderate	6.01	1.99	12.44	0	1.28	1.35	0.89	40.37	4.98	1.29	1.57	1.36	1.7	1.5	1.24	9.56	1.66	2.57	2.03	1.33	1.49	1.66	1.76	1.77	1.72	2.19	1.73	1.64	1.86	1.34	1.6	1.02	0.85	1.75	1.58	1.47	1.6	1.42	1.04	1.17	1	1.03	1.28	0.87	1.06	1.17	1.06	0.7
COVID-19_113	Moderate	0.79	0.35	3.72	0	0.92	0.7	0.6	13.82	0	0.92	0.44	0.7	0.63	0.78	0.8	11.41	0.52	2.37	0.44	0.38	0.45	0.32	0.37	0.45	0.58	0.35	0.38	0.35	0.45	0.49	0.43	0.7	0.74	0.59	0.3	0.27	0.38	0.57	0.62	0.42	0.39	0.36	0.58	0.31	0.51	0.34	0.3	0.42
COVID-19_114	Moderate	10.7	0.63	9.77	0	1.64	1.25	1.08	19.18	16.17	0.73	0.76	1.4	1.01	1.17	1.13	12.87	1.1	2.46	1.38	1.33	0.8	0.61	0.59	0.98	0.93	0.91	0.83	0.77	1.14	0.72	0.97	0.79	0.79	1.17	0.78	0.64	0.77	1.04	0.84	0.88	0.78	0.79	0.82	0.96	0.86	0.7	0.86	0.82
COVID-19_115	Moderate	10.07	1.04	10.02	0	1.68	1.73	1.61	15.56	3.05	1.16	1.33	1.89	1.41	1.52	1.82	15.83	1.44	2.44	1.2	1.31	1.19	1.16	1.16	1.53	1.49	1.33	1.27	1.63	1.5	1.18	1.24	1.19	1.19	1.7	1.34	1.12	1.39	1.32	1.21	1.32	1.34	1.6	1.66	1.29	1.56	1.24	1.26	1.21
COVID-19_116	Moderate	11.91	0.86	39.9	0	0.67	1.03	1.5	14.44	23.7	1.17	0.94	1.07	0.87	0.93	1.09	16.95	1.3	1.96	0.74	1.3	0.9	1.1	0.72	1	1.07	1.14	1.48	0.95	1.62	1.23	1.25	0.87	0.66	0.75	1.07	0.84	1.19	1.23	0.68	0.82	0.85	0.81	0.95	0.8	1.04	0.8	0.61	0.52
COVID-19_117	Moderate	12.2	1.71	26.41	0	2.03	1.72	1.77	23.71	4.49	1.22	1.46	1.92	1.62	1.92	1.91	25.82	1.88	2.3	2.1	1.27	1.64	1.67	1.58	1.73	1.69	1.84	1.72	1.56	1.88	1.67	1.6	1.27	1.46	1.62	1.84	1.47	1.55	1.43	1.54	1.54	1.66	1.55	2.02	1.52	1.73	1.56	1.55	1.58
COVID-19_118	Moderate	8.63	0.9	13.97	0	0.87	1.6	1.22	15.5	1.66	1.08	0.99	1.74	0.96	0.89	1.63	24.66	1.23	2.49	0.72	0.6	0.88	0.92	0.81	1.01	1.34	1.04	1.07	0.86	0.91	0.97	0.93	0.98	1.09	0.97	0.82	0.8	0.97	1.11	1.09	1.13	1.08	0.89	1.06	0.97	1.35	1.02	0.9	1.03
COVID-19_119	Moderate	7.19	0.7	16.56	8.04	0.66	1.59	1.43	22.38	9.47	0.99	0.99	1.78	1.11	1.28	1.66	20.55	1.36	2.35	0.7	0.74	0.9	0.66	0.7	0.88	1.13	0.65	0.7	0.66	1.06	1.06	0.75	0.84	0.95	0.92	0.75	0.57	0.65	0.93	0.98	0.94	1.06	0.81	0.98	0.75	1.14	0.9	0.92	0.99
COVID-19_120	Moderate	1.21	0.54	6.14	0	0.59	0.88	0.8	15.32	0.89	1	0.67	0.83	0.64	0.96	0.9	8.8	0.91	2.34	0.98	0.58	0.74	0.57	0.64	0.79	0.73	0.8	0.53	0.54	0.68	0.54	0.56	0.46	0.67	0.65	0.7	0.73	0.73	0.67	0.99	0.6	0.63	1.19	0.89	0.68	0.57	1.07	0.62	0.78
COVID-19_121	Moderate	1.78	0.48	1.62	0	0.46	0.73	0.4	13.36	0	0.38	0.7	0.71	0.53	0.6	0.79	0	0.79	0	0.34	0.33	0.34	0.25	0.4	0.39	0.59	0.34	0.35	0.54	0.52	0.54	0.47	0.42	0.67	0.65	0.24	0.36	0.26	0.47	0.46	0.44	0.35	0.36	0.39	0.25	0.5	0.34	0.37	0.47
COVID-19_122	Moderate	7.54	0.78	10.1	84.93	0.65	1.16	1.13	14.24	1.94	1.06	0.76	1.27	0.89	1.04	1.17	16.41	1.02	2.43	0.89	1.23	1.18	0.95	0.74	1.04	0.95	1.12	1.43	1.04	1.26	0.91	1.17	1.23	0.77	0.7	0.92	0.89	1.09	1.39	0.95	1.04	1.05	1.11	1.66	0.85	1.21	0.85	1.01	0.88
COVID-19_123	Moderate	8	0.55	107.51	0	1.15	0.94	0.6	16.71	34.61	1.87	0.58	0.93	0.71	0.87	0.95	4.25	0.66	2.41	0.62	0.82	0.59	0.34	0.52	0.54	0.61	0.48	0.58	0.49	0.49	0.58	0.5	0.5	0.77	0.55	0.93	0.52	0.38	0.66	0.67	0.63	0.41	0.56	0.45	0.42	0.73	0.59	0.53	0.43
COVID-19_124	Moderate	7.68	0.77	20.84	10.41	0.83	1.25	0.92	26.16	11.52	1.35	0.7	1.28	0.92	0.86	1.34	17.22	0.75	1.52	2.23	1.18	0.88	0.59	0.8	1.04	0.99	0.77	0.96	1.11	1.34	0.91	0.79	0.72	1.06	0.83	0.77	0.74	0.76	1.01	0.88	0.71	0.64	1	0.87	0.66	1.7	0.65	0.9	0.69
COVID-19_125	Moderate	9.26	0.44	72.21	0	0.94	1.38	0.85	15.62	24.2	1.54	0.57	1.55	0.66	0.83	1.48	6.59	0.79	2.09	0.38	0.65	0.64	0.57	0.77	0.93	0.75	0.8	0.74	0.82	0.73	0.65	0.66	0.88	0.88	0.69	0.74	0.61	0.72	0.88	0.79	0.98	0.8	0.72	0.89	0.67	0.95	1.16	0.63	0.62
COVID-19_126	Moderate	7.45	0.78	14.7	6.12	1.16	1.37	0.85	34.73	9.36	0.86	1.21	1.7	0.86	1.21	1.32	11.31	1.45	2.4	0.62	1.34	0.89	0.72	1.6	1.05	1.1	0.87	0.73	1.16	1.13	1.13	0.89	0.83	1.18	1.09	0.68	0.84	0.81	1.07	1.31	1	0.81	0.82	1.01	0.69	1.06	0.92	0.79	1.22
COVID-19_127	Moderate	4.37	0.81	9.53	4.2	0.98	0.78	0.72	21.05	10.19	1.02	0.62	0.77	0.76	1.09	0.75	18.44	1.09	2.28	0.55	1.02	0.61	0.62	1.25	0.82	0.67	0.58	0.74	0.87	0.86	0.91	0.68	0.57	0.83	0.59	0.53	1.07	0.45	0.69	0.66	0.87	0.84	0.73	0.74	0.46	0.89	1.15	0.81	0.76
COVID-19_128	Moderate	10.62	1.32	14.14	0	2.09	1.73	1.77	30.76	0	0.93	1.34	1.92	1.33	1.29	1.85	17.19	1.63	2.46	1.36	0.87	1.3	1.12	0.95	1.42	1.43	1.65	1.31	1.39	1.64	1.17	1.33	1.14	1.07	1.11	1.64	1.31	1.28	1.32	1.14	1.29	1.51	1.46	1.68	1.23	1.43	1.11	1.36	1.44
COVID-19_129	Moderate	4.26	0.64	24.64	12.88	1.32	1.48	1.02	84.36	6.04	1.45	0.6	1.66	0.57	0.58	1.47	11.04	0.67	2.06	0.49	0.87	0.63	0.49	0.69	0.7	0.79	0.68	0.77	0.64	0.76	0.57	0.78	0.71	1.07	0.98	0.71	0.59	0.55	0.86	0.56	0.47	0.5	0.5	0.57	0.38	0.54	0.53	0.49	0.53
COVID-19_130	Moderate	6.47	0.59	7.84	0	0.85	1.3	0.98	20.18	7.31	1.32	0.71	1.34	0.71	0.76	1.16	3.63	0.72	2.2	1.09	0.99	0.69	0.54	0.79	0.8	0.83	0.83	0.85	0.83	0.91	0.69	0.72	0.79	0.73	0.8	0.73	0.61	0.76	0.78	0.76	0.74	0.69	0.72	0.73	0.73	0.8	0.98	0.62	0.61
COVID-19_131	Moderate	6.53	0.59	20.36	0	1.32	1.2	1.31	16.17	17.11	1.34	0.66	1.31	0.8	0.91	1.27	12.94	1.1	2.26	0.53	1.18	0.76	0.66	1.13	1.07	0.98	0.74	0.96	0.94	0.9	1.08	0.76	0.63	1.14	1.18	0.82	0.6	0.6	1.16	0.88	0.79	0.84	0.83	0.99	0.58	0.74	1.22	0.8	0.68
COVID-19_132	Moderate	6.93	0.74	5.25	0	0.74	1.15	0.65	16.06	0	0.92	0.92	1.37	1.01	0.95	1.21	9.1	1.26	2.35	0.63	1.4	0.93	0.77	0.8	1.12	0.87	0.73	1.05	1.01	1.11	0.91	1.04	0.73	0.79	0.9	0.73	1	0.86	0.89	0.73	1.19	1.16	0.74	0.84	0.47	1.23	0.85	0.64	1.03
COVID-19_133	Severe	9.44	0.64	7.43	0	1.45	1.28	1.06	21.16	17	0.76	0.79	1.33	1.07	1.04	1.15	12.16	1.02	2.64	1.02	1.29	1.04	1	0.75	0.91	1.01	0.82	0.93	0.86	1.01	0.8	1.1	0.87	0.87	1.26	1.18	0.79	0.73	1.12	0.84	0.87	0.91	1.01	0.93	0.98	0.92	0.93	0.8	0.7
COVID-19_134	Severe	8.03	1.03	7.35	39.37	1.38	1.7	1.39	17.03	0.28	0.83	1.17	1.18	1.33	0.93	1.41	11.75	1.2	2.33	1.58	1.29	1.48	0.87	1.06	1.15	1.16	1.4	1.39	1.25	1.34	1.14	1.25	0.83	0.75	1	1.16	1.02	1.24	1.28	0.84	0.81	1.02	1.14	0.86	0.9	1.03	0.89	0.85	0.72
COVID-19_135	Severe	8.69	1.2	11.47	0	1.25	1.47	1.32	23.71	1.88	1.18	1.28	1.46	1.52	1.24	1.39	18.82	1.05	2.42	0.92	1.28	1.3	1.16	1.29	1.72	1.64	1.65	1.4	1.52	1.9	1.34	1.24	0.92	0.93	1.66	1.2	1.14	1.32	1.27	0.82	1.13	1.18	1.2	1.4	0.96	1.19	0.73	0.95	0.77
COVID-19_136	Severe	7.02	1.48	18.01	0	1.19	1.63	1.85	17.72	3.1	1.31	1.33	1.78	1.28	1.47	1.69	16.37	1.54	2.34	1.25	1.26	1.57	1.52	1.45	1.47	1.66	1.7	1.44	1.47	1.8	1.28	1.4	1.04	1.24	1.43	1.47	1.15	1.47	1.39	1.38	1.16	1.38	1.44	1.75	1.33	1.49	1.41	0.84	1.41
COVID-19_137	Severe	7.77	0.51	29.16	0	1.92	1.26	1.02	16.58	7.36	0.95	0.62	1.49	0.63	0.54	1.39	21.88	0.69	2.61	0.43	0.83	0.72	0.6	0.53	0.72	0.78	0.62	0.62	0.6	0.7	0.5	0.69	0.57	0.79	0.5	0.5	0.66	0.6	0.81	0.73	0.58	0.57	0.54	0.86	0.47	0.59	0.59	0.65	0.49
COVID-19_138	Severe	8.89	0.5	9.53	0	0.8	1.37	0.95	18.4	0	1.62	0.77	1.28	0.91	0.81	1.39	7.98	0.88	2.38	0.34	0.65	0.84	0.88	1.43	1.11	1.02	0.73	1.11	0.99	1.42	0.77	0.84	0.77	1.03	0.95	0.71	0.74	0.75	1.12	0.76	0.72	0.83	0.57	0.86	0.65	0.8	0.59	0.66	0.5
COVID-19_139	Severe	10.7	0.57	11.07	0.21	1.94	1.48	1.94	14.18	0	0.89	0.82	1.6	0.9	0.76	1.59	9.44	0.94	2.45	0.5	1.3	0.72	0.56	0.64	0.76	0.74	0.79	0.55	0.71	0.65	0.61	0.74	0.63	0.87	0.72	0.56	0.59	0.68	0.67	0.69	0.89	0.87	0.7	0.96	0.68	0.9	0.74	0.69	0.66
COVID-19_140	Severe	8.03	1.28	17.69	0	1.79	1.9	1.58	26.65	4.21	1.63	1.5	2.05	1.49	1.51	1.96	9.99	1.71	2.44	1.09	1.44	1.66	1.29	1.29	1.73	1.75	1.75	1.08	1.5	1.99	1.5	1.28	1.23	1.92	1.47	1.36	1.14	1.63	1.24	1.33	1.63	1.55	1.25	1.45	1.06	1.67	1.46	1.28	1.34
COVID-19_141	Severe	8.26	0.68	24.96	63.16	0.53	1.47	1.8	33.77	12.57	1.55	1.31	1.4	1.19	1.15	1.36	19.23	1.4	2.69	0.84	1.07	1.48	1.31	1.22	1.52	1.6	1.35	1.25	1.09	1.14	1.07	0.72	1.07	1.22	1.28	1.84	0.94	1.43	1.29	1.16	1.3	1.7	1.28	1.8	1.39	1.59	1.08	0.97	1
COVID-19_142	Severe	8.17	0.58	3.63	0	0.8	0.78	0.85	20.92	15.61	1.17	0.66	0.94	0.83	0.88	0.93	11.14	0.93	2.56	0.62	0.56	1.02	0.8	0.8	0.78	0.87	0.85	0.9	1.55	0.8	0.67	0.85	0.63	0.65	0.55	0.89	0.69	0.83	1	0.78	0.76	0.94	1.62	0.84	0.85	0.8	0.85	0.67	0.77
COVID-19_143	Severe	11.51	1.01	16.4	17.95	0.84	1.46	0.87	25.51	8.03	1.49	0.75	1.23	0.84	0.72	1.24	16.75	0.93	2.48	1.09	0.77	0.84	0.64	0.91	0.78	0.85	0.79	0.83	0.85	1.03	0.86	0.74	0.61	0.9	0.95	0.62	0.61	0.66	0.91	0.94	0.58	0.62	0.58	0.62	0.51	0.66	0.47	0.57	0.68
COVID-19_144	Severe	12.89	1.41	25.28	0	1.89	1.74	1.8	33.82	1.66	1.06	1.38	1.89	1.35	1.39	1.84	19.9	1.7	2.77	1.41	0.95	1.54	1.49	1.21	1.6	1.55	1.78	1.51	1.52	1.63	1.36	1.55	1.18	1.32	1.27	1.72	1.4	1.48	1.39	1.27	1.37	1.42	1.35	1.79	1.26	1.47	1.27	1.47	1.35
COVID-19_145	Severe	9.49	0.94	15.99	0	1.15	0.96	1.05	23.91	0.94	1.56	0.72	1.02	0.69	0.79	0.96	18.1	0.86	2.83	0.5	1.15	0.6	0.58	0.71	0.8	0.88	0.64	0.91	0.84	0.74	0.79	0.95	0.64	0.68	0.81	0.7	0.6	0.56	1.08	0.45	0.53	0.55	0.45	0.55	0.56	0.62	0.44	0.58	0.46
COVID-19_146	Severe	10.24	0.96	13.65	0	0.81	1.27	0.68	13.11	1.72	1.05	0.93	1.48	1.06	1.03	1.36	13.72	1.43	2.65	0.62	1.31	1.27	1.21	0.84	1.2	1.12	0.87	1.19	0.98	1.1	1.07	1.29	0.72	0.85	0.98	0.88	0.87	0.81	1.24	0.77	0.92	1.2	0.81	1.06	0.62	1.05	0.76	0.77	0.78
COVID-19_147	Severe	5.7	0.67	11.71	0	1.06	1.64	1.14	14.33	3.93	1.15	1.26	1.71	1.12	1.03	1.62	9.17	1.54	2.02	0.61	1.38	0.93	1.01	1.17	1.09	1.14	0.69	0.97	0.79	1.13	1.01	1.09	1.26	0.91	0.82	0.86	0.6	0.84	1	0.86	0.97	1.07	0.75	0.96	0.64	1.06	0.92	0.7	1.06
COVID-19_148	Severe	8.46	1.2	12.52	0	2.09	1.69	1.35	16.56	8.25	1.69	0.93	1.62	1.24	1.1	1.63	13.25	1.65	2.46	0.98	1	1	0.79	1.11	1.26	1.27	1.21	1.45	1.39	1.17	1.17	1.36	1.02	1.09	1.21	1.21	1.16	0.98	1.14	1.09	1.05	1.49	1.07	1.1	0.87	1.18	0.99	1.64	0.83
COVID-19_149	Severe	5.67	0.66	12.44	0	1.52	1.88	1.86	18.39	3.82	1.49	0.83	2.02	0.96	1.04	1.89	7.91	1.02	2.87	0.76	1.33	0.8	0.67	1.32	0.71	1.06	0.97	0.85	0.99	0.78	0.88	0.8	0.91	1.56	1.4	0.84	0.65	0.76	0.82	0.81	0.77	0.96	0.77	1.48	0.71	1.07	0.87	0.97	0.69
COVID-19_150	Severe	8.63	1.48	4.28	0	1.19	1.33	1.36	13.31	0	0.85	1.4	1.37	1.35	1.7	1.31	11.89	1.87	2.11	1.26	0.91	1.13	1.25	1.08	1.32	1.52	1.3	1.33	1.3	1.97	1.3	1.38	1.02	1.08	1.03	1.33	0.91	1.24	1.43	1.04	1.02	1.41	1.17	1.25	1.05	1.34	1.21	1.49	0.91
COVID-19_151	Severe	8.72	1.01	19.31	0	1.34	1.61	1.93	17.8	10.85	1.33	1.17	1.49	1.08	1.22	1.54	10.39	1.33	2.11	1.38	1.34	1.31	1.08	0.95	1.13	1.54	1.04	1.15	1.11	1.66	1.03	1.17	0.88	1.15	1.12	1.05	0.86	1.03	1.29	1.02	1.1	1.06	1.15	1.1	0.87	1.51	1.21	1.39	1.2
COVID-19_152	Severe	12.08	1.09	19.47	0	1.82	1.74	1.84	18	8.75	1.61	1.27	1.9	1.41	1.5	1.8	18.07	1.82	2.05	0.95	1.42	1.35	1.3	1.14	1.5	1.46	1.46	1.17	1.21	1.39	1.26	1.32	0.75	1	0.92	1.39	1	1.16	1.33	1.26	1.35	1.52	1.37	1.49	1.17	1.38	1.43	0.98	1.2
COVID-19_153	Severe	7.19	1.05	8.97	0	1.45	1.63	1.6	20.55	7.48	1.91	1	1.83	1.13	0.99	1.54	11.99	1.03	3	0.94	1.43	1.11	0.8	1.71	1.15	1.17	1.16	1.32	1.15	1.08	0.87	0.95	1.28	1.85	1.3	1.2	0.89	1.11	1.01	0.99	1.02	1.07	1.14	1.65	1.25	1.32	1.3	0.82	1.08
COVID-19_154	Severe	5.96	1.2	11.79	0	0.97	1.08	1.14	22.8	17.72	1.22	1.05	1.34	1.08	1.1	1.15	8.97	1.22	2.39	1.48	1.25	0.98	0.86	1.2	1.36	1.28	1.3	1.58	1.24	1.15	0.99	1.05	0.75	0.79	0.9	1.24	1.28	0.91	1.15	1.17	1.19	1.46	1.22	1.49	1.07	1.36	1.35	1.03	1.19
COVID-19_155	Severe	7.31	0.36	14.14	25.74	0.91	0.74	0.69	12.99	8.53	1.91	0.52	0.99	0.52	0.54	1.11	12.91	0.53	2.53	0.52	0.92	0.64	0.31	1.71	0.45	0.6	0.48	0.62	1.42	0.68	0.46	0.4	0.45	0.59	0.6	0.41	0.37	0.44	0.56	0.37	0.4	0.41	0.39	0.59	0.36	0.54	0.4	0.38	0.34
COVID-19_156	Severe	10.21	0.79	11.55	18.97	1.4	1.42	1.19	15.34	2.27	1.53	0.83	1.43	0.84	0.73	1.28	6.39	0.97	1.54	0.94	0.94	0.7	0.61	0.81	0.97	1.11	0.75	1.02	0.94	0.75	0.65	1.1	1.06	0.72	0.88	0.76	0.81	0.77	0.8	0.62	0.63	0.66	0.49	0.68	0.48	0.88	0.57	0.78	0.53
COVID-19_157	Severe	9.52	1.14	8.64	36.88	1.03	0.4	1.88	15.86	9.63	1.03	1.1	0.53	1.21	1.14	0.69	15.01	1.54	2.44	0.78	1.05	0.78	0.69	1.8	1.09	1.14	0.97	1.32	1.67	1.27	1.06	1.18	0.92	0.79	1.07	0.74	1.04	0.89	1.06	0.7	0.8	0.86	0.83	1.1	0.71	1	0.79	0.84	0.71
COVID-19_158	Severe	8.31	0.54	5.74	0	1.89	1.23	0.96	15.37	0	0.88	0.95	1.04	0.97	0.82	1.1	7.34	1.02	0.96	1.11	0.44	0.81	0.73	1.02	1.14	0.93	0.77	0.69	1.06	0.96	1.25	1.38	0.91	0.76	0.63	0.71	0.53	0.85	1.06	0.78	0.9	0.67	0.71	0.81	0.66	0.82	0.74	0.47	0.54
COVID-19_159	Severe	8.4	0.76	11.47	0	1.17	1.07	0.8	13.56	0	1.02	0.81	1.22	0.89	1.15	1.1	11.99	1.11	2.67	0.58	1.36	0.91	0.71	0.86	0.88	0.98	0.7	0.98	0.75	0.98	1.06	0.88	0.95	0.91	0.81	0.68	0.64	0.65	0.92	0.66	0.79	0.88	0.79	0.78	0.58	0.83	0.81	0.78	0.71
[truncated: 11 more columns]

## Sheet: Table 2
Supplementary Table 2: Descriptive results for healthy control and COVID-19 groups divided in different age categories
Group	Age category	Number of individuals	All autoantibodies					Anti SARS-CoV-2
			Mean	Standar Desviation	Standar Error	Confidence interval		Mean	Standar Desviation	Standar Error	Confidence interval
Healthy Control	18-25	10	1.00115	0.441935	0.0193802	0.0380732		0.261	0.285091	0.0901536	0.203942
Healthy Control	26-35	19	0.961872	0.33665	0.0107103	0.0210175		0.202778	0.271982	0.0641068	0.135253
Healthy Control	36-45	17	0.914253	0.363263	0.0122179	0.0239794		0.367059	0.563336	0.136629	0.28964
Healthy Control	46-55	8	0.963029	0.36598	0.0179436	0.0352717		0.167143	0.150079	0.0567247	0.1388
Healthy Control	56-65	10	0.903385	0.357523	0.0156784	0.030801		0.18625	0.175982	0.062219	0.147125
Healthy Control	66-75	5	0.983808	0.456926	0.0283373	0.0558009		0.172	0.104738	0.0468402	0.130049
Mild	18-25	25	0.921092	0.322132	0.00893432	0.0175273		1.74208	0.267728	0.0546497	0.113051
Mild	26-35	20	0.861096	0.343728	0.0106585	0.0209147		1.74053	0.246114	0.0564623	0.118623
Mild	36-45	13	0.814571	0.35608	0.0136954	0.0268907		1.65667	0.30929	0.0892845	0.196514
Mild	46-55	6	0.895545	0.324119	0.0183496	0.0361051		1.92833	0.130754	0.0533802	0.137218
Mild	56-65	1	0.641538	0.198291	0.027498	0.0552045		0.96	NA	NA	NA
Mild	66-75	3	1.17942	0.413871	0.0331362	0.0654568		1.62333	0.39425	0.227621	0.979372
Moderate	18-25	2	1.07125	0.329553	0.0323153	0.0640898		2.37	0.127279	0.09	1.14356
Moderate	26-35	5	1.04981	0.389854	0.0241777	0.04761		2.35	0.208447	0.0932202	0.258821
Moderate	36-45	16	0.904964	0.314208	0.0108932	0.0213814		2.22625	0.556344	0.139086	0.296455
Moderate	46-55	11	0.842867	0.336628	0.0140751	0.0276454		2.005	0.729326	0.230633	0.521729
Moderate	56-65	14	0.890398	0.334735	0.0124061	0.024356		2.37429	0.189887	0.0507495	0.109638
Moderate	66-75	10	1.08613	0.480408	0.0210673	0.0413876		2.147	0.289062	0.0914093	0.206782
Severe	26-35	2	1.00269	0.284292	0.0278771	0.0552877		1.965	0.601041	0.425	5.40014
Severe	36-45	5	0.924538	0.296747	0.0184035	0.0362395		2.662	0.242528	0.108462	0.301139
Severe	46-55	4	1.08135	0.330906	0.0229442	0.0452343		1.98	0.895991	0.517301	2.22577
Severe	56-65	5	0.973538	0.392158	0.0243206	0.0478913		2.44	0.365923	0.211266	0.909004
Severe	66-75	3	1.31096	0.274334	0.0219643	0.043388		2.33667	0.196554	0.11348	0.488266
Severe	75+	3	1.19045	0.28316	0.022671	0.044784		2.37333	0.30271	0.17477	0.751973

## Sheet: Table 3
Supplementary Table 3: Overview sample size to multiple linear regression
aab	Tails	Test family	Statistical test	r2	Multiple residuals	Effect size f2	Type 1 error	Type 2 error	Number of predictors	total sample size	Critical t
Actin	Two	T tests	Linear multiple regression	0.0218319	4.314	0.0050607	0.05	0.95	3	2.601	1.96
a Myosin	Two	T tests	Linear multiple regression	0.095466	0.397148	0.240379	0.05	0.95	3	68	1.99
ANA	Two	T tests	Linear multiple regression	0.0385381	10.4452	0.00368955	0.05	0.95	3	4.334	1.96
C1q	Two	T tests	Linear multiple regression	0.0315491	17.0285	0.00185273	0.05	0.95	3	12.997	1.96
Cardiolipin	Two	T tests	Linear multiple regression	0.193237	0.405112	0.476996	0.05	0.95	3	35	2.03
Chondroitin Sulphate	Two	T tests	Linear multiple regression	0.0608944	0.391003	0.155739	0.05	0.95	3	132	1.97
Desmoglein E Cahedrinv1	Two	T tests	Linear multiple regression	0.110336	0.440682	0.250376	0.05	0.95	3	68	1.99
dsDNA	Two	T tests	Linear multiple regression	0.0740327	6.88141	0.0107584	0.05	0.95	3	1.302	1.96
ENA	Two	T tests	Linear multiple regression	0.0310866	6.40026	0.00485708	0.05	0.95	3	3.251	1.96
Epithelial Sodium Channel Alpha	Two	T tests	Linear multiple regression	0.0377732	0.393404	0.0960165	0.05	0.95	3	147	1.97
Fibrinogen	Two	T tests	Linear multiple regression	0.0477852	0.328303	0.145552	0.05	0.95	3	132	1.97
Heparin	Two	T tests	Linear multiple regression	0.15779	0.378645	0.416722	0.05	0.95	3	35	2.03
Human Epidermal Keratin	Two	T tests	Linear multiple regression	0.0692357	0.30906	0.22402	0.05	0.95	3	68	1.99
Human RO60	Two	T tests	Linear multiple regression	0.186001	0.32834	0.566488	0.05	0.95	3	29	2.05
Lung Surfactant Protein C	Two	T tests	Linear multiple regression	0.16101	0.37435	0.430104	0.05	0.95	3	35	2.03
MITO	Two	T tests	Linear multiple regression	0.0428511	6.54002	0.00655214	0.05	0.95	3	2.168	1.96
Platelet Glycoprotein	Two	T tests	Linear multiple regression	0.246553	0.337288	0.730989	0.05	0.95	3	21	2.1
SARS-CoV-2	Two	T tests	Linear multiple regression	0.852006	0.367449	2.31871	0.05	0.95	3	10	2.44
Tropomyosin	Two	T tests	Linear multiple regression	0.032721	0.424184	0.0771388	0.05	0.95	3	188	1.97
Alpha Enolase	Two	T tests	Linear multiple regression	0.111485	0.291626	0.382289	0.05	0.95	3	46	2.01
Beta Catenin	Two	T tests	Linear multiple regression	0.105894	0.342972	0.308754	0.05	0.95	3	46	2.01
Claudin 5	Two	T tests	Linear multiple regression	0.278384	0.35985	0.773612	0.05	0.95	3	21	2.1
Collagen	Two	T tests	Linear multiple regression	0.0611788	0.371351	0.164746	0.05	0.95	3	132	1.97
Epithelial Cell Antigen	Two	T tests	Linear multiple regression	0.135373	0.342861	0.394834	0.05	0.95	3	46	2.01
Fibulin	Two	T tests	Linear multiple regression	0.128284	0.321166	0.399433	0.05	0.95	3	46	2.01
Liver Microsomal Antigen	Two	T tests	Linear multiple regression	0.161822	0.41216	0.392618	0.05	0.95	3	46	2.01
Occludin	Two	T tests	Linear multiple regression	0.0909154	0.326085	0.278809	0.05	0.95	3	68	1.99
Transglutaminase 2	Two	T tests	Linear multiple regression	0.0753625	0.331286	0.227485	0.05	0.95	3	68	2.99
Transglutaminase 3	Two	T tests	Linear multiple regression	0.145893	0.382652	0.381269	0.05	0.95	3	46	2.01
Transglutaminase 6	Two	T tests	Linear multiple regression	0.214948	0.291849	0.736505	0.05	0.95	3	21	2.1
Zonulin	Two	T tests	Linear multiple regression	0.102642	0.302887	0.338878	0.05	0.95	3	46	2.01
Claudin7 1	Two	T tests	Linear multiple regression	0.0318901	0.234256	0.136134	0.05	0.95	3	132	1.97
Claudin7 2	Two	T tests	Linear multiple regression	0.0556314	0.319946	0.173878	0.05	0.95	3	132	1.97
Tyrosinase	Two	T tests	Linear multiple regression	0.0515579	0.318111	0.162075	0.05	0.95	3	132	1.97
GAD65 Glutamic Acid Decarboxylase	Two	T tests	Linear multiple regression	0.146241	0.372447	0.392648	0.05	0.95	3	46	2.01
Insulin	Two	T tests	Linear multiple regression	0.17212	0.321189	0.535882	0.05	0.95	3	29	2.05
Insulin Receptor	Two	T tests	Linear multiple regression	0.132304	0.344704	0.383821	0.05	0.95	3	46	2.01
Islet Cell Antigen	Two	T tests	Linear multiple regression	0.0412504	0.268618	0.153566	0.05	0.95	3	132	1.97
Acetycholine Receptor	Two	T tests	Linear multiple regression	0.0260755	0.303372	0.0859523	0.05	0.95	3	165	1.97
Amyloid b Peptide	Two	T tests	Linear multiple regression	0.0864226	0.309416	0.279309	0.05	0.95	3	68	1.99
Aquaporin 4	Two	T tests	Linear multiple regression	0.0586154	0.349099	0.167905	0.05	0.95	3	132	1.97
a Synucleins	Two	T tests	Linear multiple regression	0.040119	0.331833	0.120901	0.05	0.95	3	132	1.97
Brain Derived Neurotrophic Factor	Two	T tests	Linear multiple regression	0.127988	0.374937	0.341358	0.05	0.95	3	46	2.01
Cerebellar	Two	T tests	Linear multiple regression	0.0700972	0.352361	0.198936	0.05	0.95	3	132	1.97
D1 Receptor	Two	T tests	Linear multiple regression	0.087367	0.334199	0.261422	0.05	0.95	3	68	1.99
D2 Receptor	Two	T tests	Linear multiple regression	0.0575178	0.360784	0.159424	0.05	0.95	3	132	1.97
Enteric Nerve	Two	T tests	Linear multiple regression	0.0897385	0.330302	0.271686	0.05	0.95	3	68	1.99
Ganglioside	Two	T tests	Linear multiple regression	0.073686	0.370806	0.198719	0.05	0.95	3	132	1.97
Glial Fibrillary Acidic Protein	Two	T tests	Linear multiple regression	0.0124502	0.471515	0.0264046	0.05	0.95	3	652	1.96
Glutamate Receptor	Two	T tests	Linear multiple regression	0.037965	0.330237	0.114963	0.05	0.95	3	132	1.97
Myelin Basic Protein	Two	T tests	Linear multiple regression	0.0259714	0.327693	0.0792555	0.05	0.95	3	188	1.97
Myelin Oligodendrocyte Glycoprotein	Two	T tests	Linear multiple regression	0.0802295	0.260648	0.307807	0.05	0.95	3	46	2.01
Neurofilament Proteins	Two	T tests	Linear multiple regression	0.167811	0.305983	0.548433	0.05	0.95	3	29	2.05
NMDA Receptor	Two	T tests	Linear multiple regression	0.283826	0.339993	0.834798	0.05	0.95	3	19	2.13
Rabaptin 5	Two	T tests	Linear multiple regression	0.117358	0.345359	0.339813	0.05	0.95	3	46	2.01
S100B	Two	T tests	Linear multiple regression	0.137698	0.304215	0.452633	0.05	0.95	3	35	2.03
Somatotropin	Two	T tests	Linear multiple regression	0.0633972	0.348821	0.181747	0.05	0.95	3	132	1.97
Sulphatide	Two	T tests	Linear multiple regression	0.109178	0.310794	0.351287	0.05	0.95	3	46	2.01
Tau Protein	Two	T tests	Linear multiple regression	0.111669	0.271303	0.411601	0.05	0.95	3	35	2.03

## Sheet: Table 4
Supplementary Table 4: Estimate and p values from Linear regression analysis for all variabels present in the study. These results were generated using the raw data of the 59 IgG antibodies
IgG's	Regression Coefficent									P value of regression
	Group			Age	Gender	Group and Age				Group			Age	Gender	Group and Age
	Mild	Moderate	Severe			Mild	Moderate	Severe		Mild	Moderate	Severe			Mild	Moderate	Severe
Alpha Myosin	-0.447642	-0.546075	-0.673512	-0.003894	-0.036043	0.006021	0.006152	0.008702		0.0181	0.0248	0.0308	0.2112	0.5151	0.2239	0.2107	0.1346
Synucleins	0.17653	-0.063769	-0.336457	-0.001755	-0.026592	-0.003114	0.001169	0.007283		0.262	0.752	0.195	0.5	0.565	0.451	0.776	0.134
Acetycholine Receptor	-0.104709	-0.200762	-0.424065	-0.003466	-0.053627	0.002325	0.004193	0.007944		0.4665	0.2779	0.0746	0.1454	0.2054	0.5382	0.264	0.074
Actin	1.33256	-1.63634	-1.04086	0.035244	-0.142104	-0.052478	0.000925	-0.005033		0.515	0.534	0.757	0.297	0.813	0.329	0.986	0.936
Alpha Enolase	-0.17693	0.005506	-0.071204	-0.001049	-0.129138	0.002822	-0.000221	0.004695		0.2011	0.97527	0.75465	0.64609	0.00168	0.43719	0.95119	0.27106
Amyloid β Peptide	-0.246073	-0.31607	-0.642774	-0.003085	-0.031286	0.002539	0.003008	0.010858		0.09421	0.09453	0.00833	0.20358	0.46836	0.50987	0.43164	0.01698
ANA	1.49488	-6.30654	-9.34111	-0.004675	1.01772	-0.015254	0.185684	0.172753		0.76258	0.32205	0.25299	0.95441	0.48468	0.90659	0.15116	0.25821
Aquaporin 4	0.282547	0.150267	-0.239355	0.001593	-0.023129	-0.005731	-0.001701	0.007618		0.0886	0.48	0.3805	0.56	0.6346	0.188	0.6933	0.1362
β Catenin	-0.430391	-0.340496	-0.658401	-0.003523	-0.056986	0.00599	0.004153	0.012733		0.00857	0.10411	0.01465	0.19031	0.23388	0.16144	0.32758	0.01162
Brain Derived Neurotrophic Factor	0.148042	0.264086	-0.036364	-0.000269	-0.109832	-0.000305	-0.000562	0.007591		0.4049	0.2482	0.9012	0.9271	0.0365	0.9479	0.9034	0.1667
C1q	9.51448	11.9657	17.8996	0.20808	-0.76687	-0.09363	-0.2724	-0.36417		0.239	0.249	0.179	0.12	0.747	0.659	0.196	0.144
Cardiolipin	-0.054569	-0.07152	-0.028586	-0.004983	-0.076686	0.002857	0.006964	0.012399		0.7762	0.7719	0.928	0.1171	0.1752	0.571	0.165	0.0371
Cerebellar	-0.159905	-0.327079	-0.500279	-0.002926	-0.054505	0.001482	0.002753	0.006952		0.3386	0.1285	0.0702	0.2895	0.2677	0.7354	0.5273	0.1777
Chondroitin Sulphate	-0.175283	-0.175098	-0.292054	-0.000732	-0.049115	0.00258	0.004217	0.008682		0.344	0.462	0.339	0.811	0.368	0.596	0.383	0.129
Claudin 5	-0.803546	-0.554029	-0.998706	-0.004306	-0.071262	0.009406	0.00334	0.014363		4e-06	0.012072	0.000459	0.127348	0.156233	0.036632	0.452817	0.00673
Claudin7 1	-0.022498	-0.189468	-0.151208	-0.001604	-0.035308	0.001775	0.003379	0.002408		0.839	0.185	0.409	0.382	0.28	0.543	0.244	0.482
Claudin7 2	-0.155061	-0.152425	-0.043174	0.001996	-0.08732	0.004005	0.002147	0.001407		0.3068	0.4344	0.8629	0.4258	0.0512	0.315	0.5871	0.7633
Collagen	-0.385507	-0.33998	-0.196411	-0.00666	-0.050458	0.006705	0.005385	0.006006		0.0293	0.1338	0.4986	0.0227	0.3301	0.1478	0.2413	0.2689
D1 Receptor	-0.162248	-0.002367	-0.189167	0.000162	-0.045515	0.002507	0.00138	0.006963		0.306	0.991	0.469	0.95	0.329	0.547	0.738	0.155
D2 Receptor	-0.231006	-0.013225	-0.310154	-0.000958	-0.081676	0.001661	-0.001759	0.005163		0.177	0.952	0.272	0.735	0.105	0.711	0.693	0.328
Desmoglein E Cahedrinv1	0.062998	0.472226	0.258946	0.00227	0.073658	-0.000377	-0.005482	0.002598		0.7628	0.0795	0.4522	0.5107	0.2311	0.9452	0.3146	0.6866
dsDNA	1.97036	4.36556	2.8132	0.039152	-0.118846	-0.03205	-0.008064	-0.003734		0.546	0.298	0.601	0.468	0.901	0.708	0.924	0.97
ENA	0.40429	-3.39101	-1.26024	-0.031834	-1.3838	0.000598	0.07389	-0.00632		0.894	0.385	0.801	0.525	0.122	0.994	0.351	0.946
Enteric Nerve	-0.28305	-0.141624	-0.677842	-0.00145	-0.021475	0.002942	-0.000956	0.010148		0.07148	0.48167	0.00913	0.57512	0.6409	0.4745	0.81484	0.03635
Epithelial Cell Antigen	-0.43638	-0.24716	-0.538443	-0.003411	-0.056647	0.005328	0.003431	0.012409		0.00769	0.2373	0.04536	0.20465	0.23652	0.21257	0.41838	0.01386
Epithelial Sodium Channel	0.062953	0.082534	0.208932	7.9e-05	-0.065673	0.002467	0.000127	-0.000297		0.736	0.731	0.497	0.98	0.232	0.614	0.979	0.959
Fibrinogen	0.136684	-0.07255	-0.287567	-0.001326	-0.044647	-0.000448	0.003305	0.007855		0.38	0.717	0.263	0.606	0.33	0.913	0.416	0.102
Fibulin	-0.282648	-0.07471	-0.384455	-0.001839	-0.047019	0.002751	0.000464	0.010439		0.0642	0.7025	0.1264	0.4648	0.2941	0.4916	0.9069	0.0269
GAD65 Glutamic Acid Decarboxylase	-0.578409	-0.437656	-0.69935	-0.004351	-0.095799	0.007448	0.004834	0.012407		0.0012	0.0547	0.0169	0.1366	0.066	0.1091	0.2941	0.0234
Ganglioside	0.271169	-0.162127	-0.327706	-0.001277	-0.05575	-0.002249	0.004263	0.006129		0.124	0.473	0.259	0.66	0.281	0.626	0.353	0.259
Glial Fibrillary Acidic Protein	-0.12437	0.04132	-0.23426	-0.004585	-0.017287	0.003851	0.001241	0.006358		0.578	0.886	0.525	0.215	0.792	0.512	0.831	0.356
Glutamate Receptor	0.181352	-0.040876	-0.483817	-0.000777	-0.023913	-0.003209	0.001519	0.008553		0.2471	0.839	0.0618	0.7637	0.6034	0.4352	0.7098	0.0772
Heparin	0.057519	0.130222	-0.035126	0.001037	-0.022286	0.000451	0.002716	0.007982		0.748	0.572	0.905	0.726	0.673	0.924	0.562	0.15
Human Epidermal Keratin	-0.260073	-0.159232	-0.368582	-0.002633	-0.070857	0.005019	0.003289	0.009529		0.0767	0.398	0.1278	0.2771	0.101	0.1928	0.3895	0.0357
Human RO60	0.3692	0.2884	-0.07126	5.8e-05	-0.06409	-0.002209	0.000585	0.007186		0.0183	0.1502	0.7812	0.9821	0.1623	0.5889	0.8853	0.135
Insulin Receptor	-0.507779	-0.332562	-0.600914	-0.004741	-0.080087	0.007037	0.003679	0.012067		0.00209	0.11419	0.02647	0.07998	0.0965	0.10199	0.38816	0.01725
Insulin	0.323219	-0.271852	-0.390807	-0.002857	0.00115	-0.001717	0.006259	0.007213		0.0345	0.1655	0.1203	0.2566	0.9795	0.6676	0.1158	0.1252
Islet Cell Antigen	-0.074266	-0.100373	-0.29244	-0.002202	-0.024045	0.001184	0.002281	0.007883		0.5596	0.5397	0.1643	0.2956	0.5208	0.7232	0.4921	0.0455
Liver Microsomal Antigen	-0.652584	-0.41034	-0.744862	-0.003378	-0.068777	0.007162	0.003645	0.012495		0.000961	0.103146	0.021466	0.295683	0.231879	0.163565	0.474439	0.038882
Lung Surfactant Protein	-0.127653	-0.016328	-0.138389	-0.000248	-0.02569	0.001148	0.003703	0.009327		0.4719	0.9429	0.6361	0.9326	0.6225	0.8054	0.4237	0.0891
MITO	-2.29774	0.307507	-8.8506	-0.014686	-1.06245	0.111851	0.003254	0.140013		0.4586	0.9385	0.0842	0.7742	0.2444	0.1703	0.9679	0.1437
Myelin Basic Protein	-0.119087	0.082139	0.060993	0.000814	-0.071297	0.004195	-0.001632	-0.000132		0.443	0.681	0.812	0.751	0.119	0.304	0.687	0.978
Myelin Oligodendrocyte Glycoprotein	-0.003335	0.01708	-0.08577	0.001091	-0.01973	-0.000753	3.1e-05	0.004685		0.978	0.914	0.674	0.593	0.587	0.816	0.992	0.219
Neurofilament Proteins	-0.1549	0.172589	-0.022671	-0.00061	-0.036789	0.0021	-0.001189	0.006633		0.286	0.355	0.924	0.799	0.389	0.581	0.753	0.139
NMDA Receptor	0.314858	0.404401	0.123774	-0.000735	0.008641	-0.002459	-0.000122	0.009354		0.0516	0.0518	0.6413	0.7825	0.8553	0.5613	0.9768	0.0607
Occludin	0.060254	-0.022036	-0.063129	-0.004736	-0.013248	0.001773	0.004389	0.007439		0.6965	0.9117	0.8043	0.0646	0.7707	0.6624	0.2766	0.1193
Platelet Glycoprotein	0.05389	0.3277	-0.007392	-0.000561	-0.007745	0.000189	-9e-05	0.009895		0.7359	0.1116	0.9776	0.8318	0.8691	0.964	0.9828	0.0456
S100B	-0.222366	-0.212545	-0.561278	0.001866	-0.015504	0.001686	-0.00139	0.00506		0.1238	0.252	0.0189	0.4336	0.7146	0.6562	0.7116	0.2556
SARS CoV 2	1.5489	2.01461	2.04137	-0.00053	-0.079675	-0.001959	-0.00059	0.002224		0	0	0	0.8537	0.12072	0.66839	0.89657	0.67873
Somatotropin	-0.281693	-0.129541	-0.501311	-0.002239	-0.023292	0.003021	0.000575	0.009726		0.0893	0.5422	0.0668	0.4126	0.6319	0.4868	0.8939	0.0573
Sulphatide	-0.342858	0.038352	-0.262569	-0.000601	-0.035642	0.004033	-0.001864	0.005959		0.0206	0.8394	0.2801	0.805	0.4109	0.2977	0.6274	0.1902
Tau Protein	-0.30231	-0.082654	-0.296675	0.000257	-0.052536	0.0031944	-0.001756	0.003253		0.0194	0.617	0.1625	0.9038	0.1656	0.3446	0.6006	0.4121
Transglutaminase 2	-0.223616	-0.162495	-0.179881	-0.00414	-0.028432	0.003817	0.003284	0.00808		0.155	0.421	0.487	0.111	0.538	0.355	0.423	0.096
Transglutaminase 3	-0.453696	-0.13097	-0.579905	-0.002208	-0.025078	0.004556	0.000795	0.013222		0.0129	0.5743	0.0534	0.4612	0.6382	0.3393	0.8664	0.0187
Transglutaminase 6	-0.568508	-0.187207	-0.538379	-0.001868	-0.053782	0.007263	-0.000644	0.008885		5.4e-05	0.2928	0.0189	0.4138	0.1869	0.0465	0.8584	0.0381
Tropomyosin	0.202159	-0.241075	-0.00455	-0.000463	-0.051289	-0.003747	0.007108	0.000957		0.315	0.351	0.989	0.889	0.386	0.478	0.176	0.877
Tyrosinase	0.1235	0.07503	-0.1413	0.001043	-0.09048	-0.00163	8.5e-05	0.004824		0.4127	0.6986	0.5697	0.6753	0.0422	0.6807	0.9828	0.2998
Zonulin	-0.319183	-0.180063	-0.412579	-0.003535	-0.026215	0.003363	0.002098	0.009525		0.0269	0.3295	0.0822	0.137	0.5347	0.3728	0.5751	0.0322

## Sheet: Table 5
Supplementary Table 5: Statistical results from Kruskal Wallis and Dunn test comparing the different age categories among study group
Group	aab	y	group1	group2	n1	n2	statistic	p	p signif	y position	groups	x	xmin	xmax
Healthy Control	Amyloid β Peptide	value	< 50	≥ 50	57	16	472.5	0.831	ns	1.8868	< 50, ≥ 50	1	0.8	1.2
Healthy Control	β Catenin	value	< 50	≥ 50	57	16	481.5	0.739	ns	1.9668	< 50, ≥ 50	1	0.8	1.2
Healthy Control	Cardiolipin	value	< 50	≥ 50	57	16	555	0.189	ns	2.2768	< 50, ≥ 50	1	0.8	1.2
Healthy Control	Claudin 5	value	< 50	≥ 50	57	16	510.5	0.471	ns	2.0768	< 50, ≥ 50	1	0.8	1.2
Healthy Control	Enteric Nerve	value	< 50	≥ 50	57	16	456	1	ns	1.8568	< 50, ≥ 50	1	0.8	1.2
Healthy Control	Epithelial Cell Antigen	value	< 50	≥ 50	57	16	495.5	0.603	ns	2.0268	< 50, ≥ 50	1	0.8	1.2
Healthy Control	Fibulin	value	< 50	≥ 50	57	16	432.5	0.759	ns	2.0568	< 50, ≥ 50	1	0.8	1.2
Healthy Control	GAD65 Glutamic Acid Decarboxylase	value	< 50	≥ 50	57	16	497.5	0.585	ns	2.1068	< 50, ≥ 50	1	0.8	1.2
Healthy Control	Human Epidermal Keratin	value	< 50	≥ 50	57	16	451.5	0.957	ns	1.8568	< 50, ≥ 50	1	0.8	1.2
Healthy Control	Insulin Receptor	value	< 50	≥ 50	57	16	507	0.501	ns	1.8068	< 50, ≥ 50	1	0.8	1.2
Healthy Control	Islet Cell Antigen	value	< 50	≥ 50	57	16	467	0.889	ns	1.6668	< 50, ≥ 50	1	0.8	1.2
Healthy Control	Liver Microsomal Antigen	value	< 50	≥ 50	57	16	470.5	0.852	ns	2.4368	< 50, ≥ 50	1	0.8	1.2
Healthy Control	Platelet Glycoprotein	value	< 50	≥ 50	57	16	400.5	0.463	ns	2.0468	< 50, ≥ 50	1	0.8	1.2
Healthy Control	Transglutaminase 3	value	< 50	≥ 50	57	16	468.5	0.873	ns	2.3168	< 50, ≥ 50	1	0.8	1.2
Healthy Control	Transglutaminase 6	value	< 50	≥ 50	57	16	479	0.764	ns	1.9368	< 50, ≥ 50	1	0.8	1.2
Healthy Control	Zonulin	value	< 50	≥ 50	57	16	509.5	0.48	ns	1.8368	< 50, ≥ 50	1	0.8	1.2
Mild	Amyloid β Peptide	value	< 50	≥ 50	66	5	145	0.661	ns	1.6668	< 50, ≥ 50	2	1.8	2.2
Mild	β Catenin	value	< 50	≥ 50	66	5	123.5	0.357	ns	1.7668	< 50, ≥ 50	2	1.8	2.2
Mild	Cardiolipin	value	< 50	≥ 50	66	5	189.5	0.59	ns	2.2168	< 50, ≥ 50	2	1.8	2.2
Mild	Claudin 5	value	< 50	≥ 50	66	5	106	0.189	ns	1.9568	< 50, ≥ 50	2	1.8	2.2
Mild	Enteric Nerve	value	< 50	≥ 50	66	5	128	0.412	ns	1.7368	< 50, ≥ 50	2	1.8	2.2
Mild	Epithelial Cell Antigen	value	< 50	≥ 50	66	5	147	0.694	ns	1.6468	< 50, ≥ 50	2	1.8	2.2
Mild	Fibulin	value	< 50	≥ 50	66	5	137	0.536	ns	1.6768	< 50, ≥ 50	2	1.8	2.2
Mild	GAD65 Glutamic Acid Decarboxylase	value	< 50	≥ 50	66	5	121.5	0.334	ns	1.8968	< 50, ≥ 50	2	1.8	2.2
Mild	Human Epidermal Keratin	value	< 50	≥ 50	66	5	131	0.451	ns	1.8268	< 50, ≥ 50	2	1.8	2.2
Mild	Insulin Receptor	value	< 50	≥ 50	66	5	116	0.276	ns	1.7768	< 50, ≥ 50	2	1.8	2.2
Mild	Islet Cell Antigen	value	< 50	≥ 50	66	5	133	0.479	ns	1.6168	< 50, ≥ 50	2	1.8	2.2
Mild	Liver Microsomal Antigen	value	< 50	≥ 50	66	5	127.5	0.406	ns	2.0868	< 50, ≥ 50	2	1.8	2.2
Mild	Platelet Glycoprotein	value	< 50	≥ 50	66	5	174	0.848	ns	1.7868	< 50, ≥ 50	2	1.8	2.2
Mild	Transglutaminase 3	value	< 50	≥ 50	66	5	132.5	0.472	ns	2.0368	< 50, ≥ 50	2	1.8	2.2
Mild	Transglutaminase 6	value	< 50	≥ 50	66	5	89	0.0897	ns	1.7168	< 50, ≥ 50	2	1.8	2.2
Mild	Zonulin	value	< 50	≥ 50	66	5	132	0.465	ns	1.7168	< 50, ≥ 50	2	1.8	2.2
Moderate	Amyloid β Peptide	value	< 50	≥ 50	30	31	450.5	0.84	ns	1.7068	< 50, ≥ 50	3	2.8	3.2
Moderate	β Catenin	value	< 50	≥ 50	30	31	478.5	0.851	ns	1.8968	< 50, ≥ 50	3	2.8	3.2
Moderate	Cardiolipin	value	< 50	≥ 50	30	31	376	0.202	ns	2.2568	< 50, ≥ 50	3	2.8	3.2
Moderate	Claudin 5	value	< 50	≥ 50	30	31	509.5	0.526	ns	1.8368	< 50, ≥ 50	3	2.8	3.2
Moderate	Enteric Nerve	value	< 50	≥ 50	30	31	504.5	0.574	ns	1.8568	< 50, ≥ 50	3	2.8	3.2
Moderate	Epithelial Cell Antigen	value	< 50	≥ 50	30	31	454	0.88	ns	1.9368	< 50, ≥ 50	3	2.8	3.2
Moderate	Fibulin	value	< 50	≥ 50	30	31	483	0.801	ns	1.8868	< 50, ≥ 50	3	2.8	3.2
Moderate	GAD65 Glutamic Acid Decarboxylase	value	< 50	≥ 50	30	31	441	0.735	ns	2.0668	< 50, ≥ 50	3	2.8	3.2
Moderate	Human Epidermal Keratin	value	< 50	≥ 50	30	31	469	0.96	ns	1.8668	< 50, ≥ 50	3	2.8	3.2
Moderate	Insulin Receptor	value	< 50	≥ 50	30	31	465	1	ns	1.7668	< 50, ≥ 50	3	2.8	3.2
Moderate	Islet Cell Antigen	value	< 50	≥ 50	30	31	466.5	0.988	ns	1.6968	< 50, ≥ 50	3	2.8	3.2
Moderate	Liver Microsomal Antigen	value	< 50	≥ 50	30	31	473.5	0.908	ns	2.3568	< 50, ≥ 50	3	2.8	3.2
Moderate	Platelet Glycoprotein	value	< 50	≥ 50	30	31	463	0.983	ns	2.1968	< 50, ≥ 50	3	2.8	3.2
Moderate	Transglutaminase 3	value	< 50	≥ 50	30	31	468.5	0.965	ns	2.0568	< 50, ≥ 50	3	2.8	3.2
Moderate	Transglutaminase 6	value	< 50	≥ 50	30	31	521	0.423	ns	1.8368	< 50, ≥ 50	3	2.8	3.2
Moderate	Zonulin	value	< 50	≥ 50	30	31	493.5	0.686	ns	1.7668	< 50, ≥ 50	3	2.8	3.2
Severe	Amyloid β Peptide	value	< 50	≥ 50	12	15	38	0.0119	*	1.7968	< 50, ≥ 50	4	3.8	4.2
Severe	β Catenin	value	< 50	≥ 50	12	15	45.5	0.0317	*	1.8268	< 50, ≥ 50	4	3.8	4.2
Severe	Cardiolipin	value	< 50	≥ 50	12	15	63	0.196	ns	2.2568	< 50, ≥ 50	4	3.8	4.2
Severe	Claudin 5	value	< 50	≥ 50	12	15	40	0.0157	*	1.6868	< 50, ≥ 50	4	3.8	4.2
Severe	Enteric Nerve	value	< 50	≥ 50	12	15	55	0.0921	ns	1.8068	< 50, ≥ 50	4	3.8	4.2
Severe	Epithelial Cell Antigen	value	< 50	≥ 50	12	15	53.5	0.0788	ns	1.8968	< 50, ≥ 50	4	3.8	4.2
Severe	Fibulin	value	< 50	≥ 50	12	15	51.5	0.0637	ns	1.9168	< 50, ≥ 50	4	3.8	4.2
Severe	GAD65 Glutamic Acid Decarboxylase	value	< 50	≥ 50	12	15	51.5	0.0636	ns	2.0068	< 50, ≥ 50	4	3.8	4.2
Severe	Human Epidermal Keratin	value	< 50	≥ 50	12	15	49.5	0.0509	ns	1.6868	< 50, ≥ 50	4	3.8	4.2
Severe	Insulin Receptor	value	< 50	≥ 50	12	15	57.5	0.118	ns	1.7968	< 50, ≥ 50	4	3.8	4.2
Severe	Islet Cell Antigen	value	< 50	≥ 50	12	15	50	0.0537	ns	1.5968	< 50, ≥ 50	4	3.8	4.2
Severe	Liver Microsomal Antigen	value	< 50	≥ 50	12	15	60	0.15	ns	1.9468	< 50, ≥ 50	4	3.8	4.2
Severe	Platelet Glycoprotein	value	< 50	≥ 50	12	15	46	0.0335	*	2.0368	< 50, ≥ 50	4	3.8	4.2
Severe	Transglutaminase 3	value	< 50	≥ 50	12	15	58	0.126	ns	2.1568	< 50, ≥ 50	4	3.8	4.2
Severe	Transglutaminase 6	value	< 50	≥ 50	12	15	57	0.113	ns	1.6668	< 50, ≥ 50	4	3.8	4.2
Severe	Zonulin	value	< 50	≥ 50	12	15	64.5	0.222	ns	1.7168	< 50, ≥ 50	4	3.8	4.2

## Sheet: Table 6
Supplementary Table 6: Eigenvalue, varaince percent, and cumulative variance percent for sixteen dimensions from principal component analysis (PCA)
Dimensions	Eigenvalue	Variance percent	Cumulative variance percent
1	12.3624	77.2651	77.2651
2	1.32073	8.25458	85.5197
3	0.515374	3.22108	88.7408
4	0.332223	2.0764	90.8172
5	0.275934	1.72459	92.5418
6	0.259723	1.62327	94.165
7	0.22059	1.37869	95.5437
8	0.169777	1.0611	96.6048
9	0.114482	0.715511	97.3203
10	0.102742	0.642138	97.9625
11	0.0891226	0.557016	98.5195
12	0.0630737	0.39421	98.9137
13	0.0539032	0.336895	99.2506
14	0.0507237	0.317023	99.5676
15	0.0378126	0.236329	99.804
16	0.031368	0.19605	100

## Sheet: Table 7
Supplementary Table 7: Contribuition of the sixteen autoantibodies to the differents dimensions of the PCA
Autoantibodies	Dim.1	Dim.2	Dim.3	Dim.4	Dim.5	Dim.6	Dim.7	Dim.8	Dim.9	Dim.10	Dim.11	Dim.12	Dim.13	Dim.14	Dim.15	Dim.16
Cardiolipin	0.724966	53.0859	35.359	4.89971	0.314421	1.81868	0.825943	1.07533	0.224318	0.0962065	0.714075	0.733509	0.00571177	0.0213111	0.0789545	0.0218914
Human Epidermal Keratin	6.46615	1.39529	12.487	9.75239	3.60497	0.0699691	24.0539	0.563939	0.211463	0.482623	0.924036	2.41242	22.6974	3.70055	9.25885	1.91913
Platelet Glycoprotein	4.49955	21.1393	17.6751	0.0707251	0.21971	11.7599	3.79162	2.74228	2.05137	15.0048	2.67749	3.12567	8.28451	1.1754	0.897534	4.88503
β Catenin	7.02009	0.810593	2.38259	0.246482	0.198389	0.0106884	11.7957	21.9184	7.91382	19.249	2.16325	9.12652	10.7509	0.240733	2.49545	3.67736
Claudin 5	6.35908	9.79101	4.84407	0.300423	1.29904	4.81651	0.739292	0.433662	0.146738	5.37074	1.41549	37.6107	1.48225	2.29587	3.85868	19.2364
Epithelial Cell Antigen	7.39046	0.0773827	3.4756	3.70797	2.31395	0.639965	0.0309028	0.310093	0.467998	20.533	0.537739	0.0238354	1.89829	9.61643	47.7228	1.2536
Fibulin	6.84888	1.90513	1.39508	2.89272	9.94655	0.615604	15.7663	0.235349	3.07356	25.1423	4.89366	0.254053	4.29422	18.5557	3.36671	0.8142
Liver Microsomal Antigen	7.24662	2.03325	2.50125	1.10167	0.0151393	0.120414	1.63182	3.13678	0.10996	8.11238	24.3479	0.468826	0.533438	21.1164	21.2648	6.25938
Transglutaminase 3	5.97667	1.1562	3.18536	36.3064	6.14967	21.4002	7.63142	6.61375	2.59436	0.00205383	1.84782	2.48719	2.36144	0.147092	0.221367	1.919
Transglutaminase 6	6.95248	0.847071	2.48953	2.42891	6.02133	0.0481209	7.45214	1.69198	50.2805	0.0514244	9.58545	0.380839	9.09832	0.709367	1.38567	0.576906
Zonulin	6.49911	0.336594	4.72189	10.1931	29.0064	0.663068	0.936412	13.9702	6.79685	0.0790319	12.8658	2.58349	0.0013021	9.53028	0.018238	1.79828
Glutamic Acid Decarboxylase	7.1465	2.703	0.000251902	9.79309	0.497002	0.278553	5.39619	0.070442	4.34696	0.145235	1.72444	8.86586	14.5479	0.173747	1.27293	43.0379
Insulin Receptor	7.23561	0.579471	0.9126	10.4996	0.0157403	0.833646	2.4189	7.88267	2.70633	0.24089	0.016352	17.4973	19.7559	15.5534	0.892921	12.9587
Islet Cell Antigen	7.20995	0.577524	1.89472	1.00563	6.21312	0.578087	2.6936	0.0250015	14.4499	1.14803	34.1465	5.73002	2.35913	16.0055	4.40607	1.55731
Amyloid β Peptide	6.49274	1.09737	0.610781	2.9905	26.415	6.72505	0.806338	38.7589	0.0147706	4.25754	0.881905	8.66455	1.3831	0.770087	0.109869	0.0214633
Enteric Nerve	5.93114	2.4649	6.0651	3.81078	7.76957	49.6216	14.0296	0.571178	4.61119	0.0847326	1.25807	0.0351832	0.546209	0.388134	2.74922	0.0634664

## Sheet: Table 8
Supplmentary Table 8: Confunsion matrix for the test and training samples of Random Forest model
	Test					Train
	< 50		≥ 50			< 50		≥ 50
	Control	Severe	Control	Severe		Control	Severe	Control	Severe
Control	15	0	5	0	Control	43	1	11	2
Severe	2	2	0	4	Severe	1	10	5	7
AUC	0.93	0.93	1	1	Class.Error	0.02	0.09	0.15	0.41

[truncated: 5 more sheets: Table 9, Table 10, Table 11, Table 12, Table 13]
